# Supplementary material for: A potent and protective human neutralizing antibody targeting a novel vulnerable site of Epstein-Barr virus
Source: Nat Commun. 2021 Nov 16;12:6624. doi: 10.1038/s41467-021-26912-6 (PMC8595662; doi:10.1038/s41467-021-26912-6)
Supplement: Supplementary file 3 — Source Data [file 41467_2021_26912_MOESM3_ESM.xlsx]

## Sheet: figure 1
figure 1b		ug/ml	1D8		2A6		AMMO1		2G4
		10	2.347	2.372	2.385	2.26	2.249	2.292	0.007	0.004
		3.33333	2.37	2.473	2.257	2.195	2.235	2.333	0.005	0
		1.11111	2.293	2.359	2.246	2.176	2.191	2.328	0.006	0.001
		0.37037	2.277	2.357	2.129	2.007	2.216	2.326	0.005	0.002
		0.123457	2.168	2.211	1.641	1.551	2.125	2.234	0.006	0.004
		0.0411523	1.945	1.851	0.978	0.922	1.926	2.044	0.005	0.003
		0.0137174	1.458	1.477	0.419	0.486	1.467	1.602	0.006	0.002
		0.00457247	0.839	0.909	0.182	0.17	0.819	0.938	0.006	0.003
		0.00152416	0.395	0.39	0.075	0.077	0.346	0.455	0.006	0.004
		0.000508053	0.159	0.141	0.038	0.038	0.155	0.187	0.008	0.007
		0.000169351	0.066	0.066	0.025	0.028	0.068	0.085	0.008	0.006
figure 1c		ug/ml	1D8		2A6		AMMO1		2G4
		10	94.8052	90.2439	89.1775	85.3658	98.7013	97.1545	-5.62771	3.65854
		3.33333	95.671	90.6504	86.5801	77.2358	97.8355	95.935	-0.865801	2.84553
		1.11111	94.3723	88.6179	53.2467	40.2439	91.7749	86.5854	4.329	0.406504
		0.37037	82.684	72.3577	14.7186	22.3577	61.9048	49.5935	3.4632	0.813008
		0.123457	24.2424	23.1707	0.4329	16.6667	23.3766	30.4878	4.329	-0.406504
		0.0411523	6.49351	9.34959	11.6883	21.9512	13.4199	18.2927	-0.865801	6.50406
		0.0137174	9.52381	13.8211	7.35931	19.1057	11.6883	17.0732	-0.865801	2.84553
		0.00457247	3.8961	5.28455	9.52381	11.7886	0.865801	14.2276
figure 1d		ug/ml	1D8		2A6		AMMO1		2G4
		10	96.6667	92.4883	98.3333	93.8967	98.3333	97.1831	13.3333
		3.33333	98.3333	96.2441	96.6667	96.7136	96.6667	97.6526	10
		1.11111	98.3333	94.3662	78.3333	61.0329	99.1667	98.1221	15.8333
		0.37037	98.3333	97.1831	27.5	2.8169	95.8333	95.7746	15
		0.123457	56.6667	45.0704	13.3333	-3.28639	54.1667	39.9061	15
		0.0411523	-9.16667	5.6338	-15.8333	-9.38967	15.8333	14.0845	19.1667
		0.0137174	-6.66667	-0.469484	3.33333	-6.57277	7.5	-2.34742	6.66667
		0.00457247	-5	-1.40845	-5.83333	-10.7981	8.33333	8.92019

## Sheet: figure 2
figure 2b		week	1D8								AMMO1								2G4								PBS
		0	0.1		0.1	0.1	0.1	0.1	0.1	0.1	0.1	0.1	0.1	0.1	0.1	0.1	0.1	0.1	0.1	0.1	0.1	0.1	0.1	0.1	0.1		0.1	0.1	0.1	0.1	0.1	0.1	0.1	0.1
		1	0.1		0.1	0.1	0.1	0.1	0.1	0.1	0.1	0.1	0.1	0.1	0.1	0.1	0.1	0.1	0.1	0.1	0.1	0.1	0.1	0.1	0.1		0.1	0.1	0.1	0.1	0.1	0.1	0.1	0.1
		2	0.1		0.1	0.1	0.1	0.1	0.1	0.1	0.1	0.1	0.1	0.1	0.1	0.1	0.1	0.1	0.1	0.1	0.1	0.1	0.1	0.1	0.1		0.1	0.1	0.1	0.1	0.1	0.1	0.1	0.1
		3	0.1		1.24165	0.689049	0.181134	0.275106	0.204291	0.638631	0.145128	0.101158	0.101158	0.182285	0.220419	0.101158	0.1	0.1	1.1079	0.689049	3.23035	2.02185	6.20155	1.36537	7.6913		1.61994	2.02185	18.7824	2.46037	5.82103	1.35675	16.0325	0.910437
		4	0.1		2.798	0.1	1.029	0.1	0.556	3.8	0.1	0.1	0.646	0.1	0.1	0.395	0.82	1.3	40.15	18	4.9	9.21	129	32	2.68		31	21	187	81	184	9.7	89	14.473
		5	0.1		7	0.2	12	0.5	8.2	4.5	0.445	0.105	2.258	0.1	0.1	0.173	0.95	8.06	799	995	297	89		149	359		14836.6	222	209	2967		21		633
figure 2c		week	PBS								1D8								AMMO1								2G4
		0	23.2	20.6	19.8	20.3	19.8	19.6	18.8	21.6	20.1		20.1	22.5	20.4	21.8	20.1	20.5	19.2	21.1	21.6	19.5	19.6	20.4	18.8	19.7	19.1	20.2		20.7	21.2	19.3	21.1	17.9
		1	23.2	21.4	20.6	21.9	21.1	20.6	19.9	22.6	21.2		21.3	22.2	22	23.4	21.3	22.1	19.9	22	22.8	21	21.7	20.8	19.7	21.3	19.8	20.7		20.6	21.8	20.3	22.4	18.6
		2	23.5	21.7	21.9	22.5	20.5	19.5	20.7	22.9	22		21	22.4	22.4	23.5	21.8	20.5	20.5	22.7	22	20.7	22.2	21.2	19.7	20.7	19.8	21.4		21.4	21.3	20.2	21.3	18.9
		3	23.5	21	21.1	21.3	20.9	19.4	20.9	22.4	23.4		21	22.5	22.1	23.4	21.7	20.2	20	22.3	22.2	20.5	23	20.4	19.2	20.4	20.6	22.1		20.7	20.8	21.1	21.1	18.1
		4	24.2	20.7	19.4	22.5	20.6	19.5	20.3	22.9	23.6		21.5	22.6	22.3	23.9	21.3	19.4	20.9	23.1	23.5	21.3	22.9	21.7	20.5	21.8	22.2	22.3		21.9	22.1	20	21.5	18.6
		5	17.2	19.7	18.3	15.8	15.7	19.4	15.1	17.4	22.7		21.5	22.7	22.2	24.5	20.6	20.4	21.6	23.2	22.4	21.2	22.6	21.3	20.2	22	19.5	17.2		17.8	20.1	14.5	18.7	17.7
		5.5	16.9	15.4	15.9			15.7		16.2	23.8		20.7	23.5	22.2	25.1	21.7	20.5	22.3	23.5	23.1	22.2	22.6	22.3	21.6	21.5	16.2	15.2		15.2	16.1		15.1	17.7
figure 2d		day	PBS	1D8	AMMO1	2G4
		34	1
		36	1
		38	1
		33	1
		32	1
		38	1
		32	1
		35	1
		38		0
		38		0
		38		0
		38		0
		38		0
		38		0
		38		0
		38		0
		38			0
		38			0
		38			0
		38			0
		38			0
		38			0
		38			0
		36				1
		36				1
		36				1
		36				1
		32				1
		38				1
		38				1
figure 2e		1D8	AMMO1	2G4	PBS
		9.45	9.82	9.9	10.03
			11.97	12.08	12.22
		14.18	14.58		15.23
		15.65	15.82	15.84	16.26
		17.54	18.93	19.23	20.23
		21.02	21.52	22.89	23.6
		25.36	27.25	27.28	27.62
		34.36	36.65	37.61	38.49
figure 2f		week	1D8								AMMO1								2G4								PBS
		0			93.75	90.43	84.62	90	96	92.59	90.11	73.41	83.33	89.36	82.19	85.71	84.21	96.49	91.3	85.71	92.47	91.53	78.79	77.95	92.67		93.38	90.32	80	90.91	95.65	80.95	98.59	92.31
		1	81.25		84.09	90.48	96.55	82.35	90.65	92.62	89.47	77.78	83.33	91.11	87.8	90.63	84.3	91.3	85.71	88.06	86.67	78.89	76.34	69.52	79.8		95.45	76.32	77.92	94.74	89.47	88.84	87.5	83.33
		2	77.78		94.44	86.96	92.31	83.33	86.67	92	81.25	83.33	88.89	95.24	66.67	84.62	67.74	89.13	77.78	89.66	86.15	77.5	97.06	78.05	87.5		100	84.38	86.36	77.78	85	88		100
		3	92.31		72.22	78.13	88.46	92.31	80.81	83.33	34.62	81.82	88.89	76	72.73	82.05	59.72	79.59	82.61	73.08	82.86	60.87	62.14	60	89.47		71.15	71.43	73.68	93.1	75	80.46	71.43	84.42
		4	81.25		80.19	71.43	60.32	77.92	70.54	65.79	58.33	72.22	65.52	68.57	55.56	58.75	69.77	62.75	48.48	44	59.02	23.77	20.97	31.25	39.78		32.43	50.62	60	50	50	56.29	24	44.14
		5	62.96		31.03	63.16	22.22	66.67	51.61	49.41	58.97	70.83	65.38	68.75	62.5	56	57.94	53.57	36.04	41.96	29.41	23.73		30	3.51		54.9	13.79	27.27			15.54		45.45
figure 2g		week	1D8								AMMO1								2G4								PBS
		0	0		0	0	0	0	0	0	1.1	3.45	0	0	2.74	9.52	0	0	0	0	0	3.39	0	13.98	0		0	0	6.67	0	0	0	0	0
		1	0		9.09	0	0	0	0	0	0	0	0	0	4.88	3.13	8.14	0.62	0	4.48	0	11.11	1.79	18.1	0		0	0	11.69	0	0	1.86	2.88	0
		2	0		5.56	8.7	0	0	3.33	0	12.5	0	3.7	0	18.52	11.54	29.03	6.52	0	3.45	1.54	20	1.47	14.63	0		0	3.13	4.55	0	0	12		0
		3	0		11.11	0	0	0	9.09	4.76	57.69	0	5.56	4	9.09	12.82	30.56	16.33	0	11.54	0	30.43	12.62	35.56	1.75		15.38	2.38	7.02	6.9	0	8.05	14.29	2.6
		4	0		11.32	8.57	14.29	1.3	8.53	27.63	27.78	5.56	24.14	11.42	33.33	22.5	20.93	15.69	0	48	31.15	59.02	6.45	46.88	41.94		45.95	34.57	20	13.64	26.67	23.84	32	45.05
		5	0		58.62	5.26	62.22	0	34.41	43.53	33.33	12.5	23.08	3.13	33.33	34	29.91	39.29	0	51.05	70.59	67.8		62.5	87.72		37.25	72.41	66.67			75.68		38.18
figure 2h		1D8								AMMO1								2G4								PBS
	spleen	704.174	117.851	32	522	51	346	53		0.84	4.2	3.8	6.3	7406	22.6	33	0.79	6038	2840	4050	2950	2987	3435	7991		4691	5733	5387	6494	2192	5694	1744	5240
figure 2i		1D8								AMMO1								2G4								PBS
		5.7	25	0.5	49	2.8	4.8	3		0.17	0.39	0.11	0.44	175	1.2	1.3	0.5	1732	1097	979	1030	936	137			2716				1090	520	167	1060
figure 2j		1D8								AMMO1								2G4								PBS
		0.45	7.3	12	71	1.4	4.3	1.5		0.3	0.14	0.1	0.1	11.4	0.36	0.66	0.58	1646	373	193	364	151	58							271	44	271

## Sheet: figure 5
figure 5d		Target cell	no Ab	1D8	AMMO1	2G4
		3025	2218786	19262	33552	2126438
		3573	1154033	11052	19905	1151828
		2936	950091	9126	17006	957557
figure 5e		mock	PE	PE-gH/gL	PE-gH/gL+gp42	PE-gH/gL+gp42+AMMO1	PE-gH/gL+gp42+1D8	PE-gH/gL+gp42+2G4
		715	851	946	41252	21678	32060	47448
		699	844	887	41266	21465	32309	47489
		694	859	1236	42025	20689	32144	48056
figure 5f		mock	PE	PE-gH/gL	PE-gH/gL+gp42	PE-gH/gL+AMMO1	PE-gH/gL+1D8	PE-gH/gL+2G4
		0	0.37	2.21	1.36	1.66	1.16	1.94
		0.05	0.39	2.65	1.37	1.99	1.23	1.9
		0.06	0.4	2.14	1.53	1.77	1.63	1.9
figure 5g		Time (s)	gH/gL+1D8	gH/gL		figure 5h	Time (s)	gH/gL+AMMO1	gH/gL			figure 5i	Time (s)	gH/gL+2G4	gH/gL
		0	0.001898	0.000332			0	0.005835	7.88e-05				0	0.002801	0.001629
		0.17	4.82e-05	0.006601			0.19	0.009271	0.004222				0.19	0.002805	0.007519
		0.37	0.001976	0.005453			0.39	0.010069	0.00629				0.41	0.004877	0.002895
		0.59	0.001438	0.000795			0.58	0.008848	0.004078				0.6	0.001652	0.004337
		0.79	0.014754	0.010055			0.8	0.009125	0.008453				0.8	0.000413	0.007291
		0.99	0.014443	0.01443			1	0.010479	0.003465				0.99	0.004921	0.004868
		1.19	0.019214	0.017607			1.19	0.010798	0.010334				1.19	0.01181	0.00597
		1.38	0.011789	0.016998			1.39	0.017518	0.009126				1.39	0.008343	0.006386
		1.58	0.010534	0.014502			1.6	0.011107	0.011008				1.59	0.013601	-0.00013
		1.8	0.016451	0.025009			1.8	0.0103	0.012001				1.79	0.01515	0.002149
		2	0.013332	0.016051			2	0.020708	0.014778				1.98	0.014542	0.008835
		2.2	0.019199	0.022564			2.19	0.012816	0.008667				2.2	0.018228	0.004651
		2.39	0.019036	0.025162			2.39	0.021059	0.015552				2.38	0.017701	0.01114
		2.58	0.019239	0.020191			2.59	0.011784	0.00648				2.59	0.022435	0.008036
		2.8	0.008857	0.018138			2.78	0.01441	0.015287				2.77	0.017356	0.012335
		3	0.017687	0.023591			3	0.020584	0.018128				2.99	0.02112	0.01536
		3.2	0.019468	0.022378			3.2	0.016228	0.012363				3.18	0.024784	0.018245
		3.39	0.016955	0.027371			3.39	0.019612	0.011655				3.4	0.020677	0.020661
		3.59	0.013129	0.020711			3.59	0.015074	0.012885				3.58	0.022628	0.021495
		3.8	0.013757	0.021026			3.8	0.014208	0.0168				3.79	0.022229	0.020159
		4	0.017193	0.024587			3.98	0.015455	0.016945				3.97	0.024816	0.022491
		4.2	0.018318	0.024758			4.2	0.022147	0.020028				4.18	0.021599	0.021209
		4.4	0.012277	0.031489			4.4	0.017253	0.015062				4.38	0.027572	0.022102
		4.58	0.018555	0.029613			4.59	0.020026	0.019775				4.58	0.025976	0.02201
		4.79	0.019562	0.028016			4.79	0.020497	0.014897				4.79	0.027546	0.025989
		5	0.012749	0.021826			5	0.023519	0.019831				4.99	0.030203	0.029757
		5.2	0.01639	0.026256			5.18	0.019001	0.018338				5.18	0.031239	0.0263
		5.4	0.012303	0.026095			5.4	0.022886	0.020573				5.38	0.027567	0.026376
		5.59	0.017291	0.025981			5.6	0.017107	0.018368				5.58	0.031605	0.026746
		5.79	0.015331	0.030594			5.79	0.017987	0.017843				5.78	0.031865	0.03241
		6.01	0.01628	0.026977			5.99	0.018743	0.017305				5.99	0.033308	0.026997
		6.2	0.017029	0.030306			6.2	0.023515	0.021712				6.19	0.03246	0.030527
		6.39	0.019097	0.027987			6.4	0.016463	0.017615				6.38	0.030298	0.03267
		6.6	0.019623	0.032622			6.6	0.016937	0.016848				6.58	0.030793	0.028452
		6.79	0.022948	0.033735			6.77	0.022828	0.017509				6.78	0.036415	0.028306
		6.98	0.020074	0.035754			6.98	0.022944	0.023539				6.99	0.032032	0.029733
		7.2	0.012183	0.027431			7.2	0.021467	0.018079				7.19	0.031645	0.031856
		7.4	0.020183	0.028164			7.38	0.025985	0.018914				7.39	0.035445	0.035909
		7.59	0.019301	0.032739			7.6	0.023744	0.021101				7.58	0.030573	0.0318
		7.79	0.01904	0.026065			7.8	0.017213	0.020289				7.8	0.033424	0.037997
		7.99	0.021171	0.0339			7.99	0.02277	0.023168				7.98	0.032624	0.037403
		8.18	0.020124	0.036392			8.19	0.026151	0.019429				8.19	0.036688	0.032422
		8.38	0.018452	0.031394			8.4	0.017949	0.014368				8.39	0.036064	0.036243
		8.6	0.018497	0.028721			8.6	0.024599	0.024424				8.59	0.034052	0.038826
		8.79	0.018677	0.029455			8.8	0.022565	0.02137				8.78	0.035423	0.040777
		8.99	0.018609	0.031214			8.99	0.021028	0.027693				9	0.040684	0.036154
		9.19	0.023323	0.03381			9.19	0.028955	0.025585				9.18	0.036996	0.0407
		9.38	0.021124	0.038911			9.4	0.021676	0.019292				9.39	0.039355	0.040734
		9.6	0.017543	0.035218			9.58	0.025495	0.029532				9.59	0.040641	0.045949
		9.8	0.022193	0.037889			9.8	0.02237	0.024267				9.78	0.03831	0.041413
		10	0.023419	0.037429			10	0.031419	0.031377				9.98	0.037009	0.044028
		10.19	0.01776	0.037133			10.19	0.021481	0.022624				10.2	0.041309	0.045768
		10.39	0.023849	0.036783			10.39	0.026006	0.02609				10.39	0.041155	0.038998
		10.6	0.016296	0.033964			10.6	0.01879	0.021657				10.59	0.037782	0.042401
		10.8	0.024959	0.041674			10.78	0.02695	0.027374				10.78	0.040415	0.047626
		11	0.017958	0.036846			11	0.026332	0.025275				10.98	0.039838	0.043596
		11.21	0.023255	0.039387			11.19	0.025028	0.027746				11.18	0.040448	0.045102
		11.38	0.023811	0.041416			11.38	0.023467	0.024767				11.38	0.042018	0.050584
		11.6	0.022313	0.038618			11.6	0.024359	0.031495				11.59	0.043475	0.047013
		11.8	0.027546	0.039972			11.8	0.029009	0.032974				11.79	0.041728	0.05019
		11.99	0.018661	0.03611			11.99	0.023429	0.025719				11.98	0.040338	0.052265
		12.2	0.021307	0.040666			12.2	0.025059	0.022545				12.18	0.041547	0.056057
		12.39	0.01975	0.040004			12.39	0.027896	0.027622				12.38	0.041868	0.049004
		12.58	0.018803	0.036923			12.58	0.030194	0.028202				12.59	0.039256	0.050059
		12.8	0.01864	0.038636			12.78	0.029118	0.032616				12.79	0.041227	0.050706
		13	0.020139	0.040535			13	0.025637	0.024675				12.99	0.042784	0.051669
		13.19	0.019362	0.037928			13.2	0.026676	0.032207				13.18	0.04286	0.052857
		13.41	0.017822	0.040668			13.4	0.028566	0.033343				13.38	0.04309	0.050769
		13.59	0.0218	0.04308			13.59	0.02758	0.029189				13.58	0.045123	0.051362
		13.78	0.021497	0.042172			13.79	0.028966	0.03252				13.79	0.045492	0.053405
		14	0.016739	0.038113			14	0.029496	0.034443				13.99	0.045925	0.055467
		14.2	0.018352	0.039398			14.2	0.027318	0.026161				14.19	0.045992	0.054016
		14.39	0.022229	0.044987			14.4	0.026375	0.028552				14.38	0.045448	0.056526
		14.59	0.024035	0.043145			14.59	0.028642	0.030577				14.6	0.046709	0.0557
		14.79	0.021646	0.042128			14.78	0.030395	0.030609				14.79	0.048377	0.05261
		14.98	0.01944	0.041377			15	0.034915	0.038012				14.99	0.041703	0.057093
		15.18	0.028295	0.047812			15.2	0.026563	0.031601				15.19	0.046173	0.054163
		15.4	0.019517	0.037127			15.4	0.028722	0.030096				15.38	0.042655	0.056192
		15.59	0.022255	0.039604			15.6	0.027431	0.030853				15.58	0.048873	0.055895
		15.79	0.021406	0.041826			15.78	0.029038	0.028383				15.8	0.045734	0.056617
		15.99	0.022607	0.040283			15.99	0.031276	0.030264				15.99	0.041486	0.058816
		16.18	0.016926	0.040552			16.2	0.027584	0.034453				16.19	0.044437	0.059834
		16.4	0.023925	0.045085			16.38	0.03409	0.036857				16.39	0.042808	0.0576
		16.6	0.01938	0.043812			16.6	0.026998	0.030405				16.58	0.047398	0.056114
		16.79	0.023	0.041294			16.81	0.034477	0.040003				16.78	0.049827	0.057936
		16.99	0.02664	0.041197			16.98	0.035074	0.035588				17	0.045454	0.058469
		17.2	0.01688	0.040018			17.2	0.029477	0.033003				17.19	0.045844	0.060247
		17.4	0.027784	0.045487			17.4	0.036636	0.03386				17.39	0.049992	0.055914
		17.6	0.024183	0.049163			17.59	0.034249	0.035055				17.58	0.049054	0.059128
		17.8	0.025136	0.047864			17.8	0.028759	0.034989				17.78	0.052812	0.061069
		17.99	0.022275	0.041844			17.99	0.029715	0.036609				17.98	0.051828	0.064232
		18.19	0.023384	0.044926			18.18	0.028238	0.032864				18.19	0.050888	0.063806
		18.4	0.023372	0.043596			18.4	0.031286	0.034814				18.39	0.04614	0.058732
		18.6	0.030287	0.043345			18.6	0.032436	0.038782				18.58	0.048045	0.059361
		18.79	0.025717	0.048947			18.79	0.026214	0.029012				18.78	0.050439	0.060929
		19.01	0.024779	0.047163			18.99	0.030726	0.030361				18.98	0.050516	0.061848
		19.19	0.018595	0.04332			19.19	0.029761	0.031642				19.18	0.055512	0.062065
		19.38	0.024589	0.04411			19.38	0.033122	0.03733				19.39	0.048274	0.063718
		19.6	0.021592	0.043701			19.6	0.037909	0.037381				19.59	0.049611	0.066507
		19.8	0.02834	0.051516			19.8	0.030994	0.02778				19.78	0.047719	0.064794
		19.99	0.02508	0.047152			20	0.036311	0.038939				19.98	0.054494	0.063552
		20.19	0.022691	0.047586			20.19	0.036872	0.037928				20.18	0.052865	0.063499
		20.39	0.025542	0.042092			20.39	0.03571	0.03527				20.39	0.053676	0.063229
		20.58	0.026235	0.047422			20.6	0.03526	0.03778				20.59	0.054298	0.063738
		20.78	0.024145	0.047544			20.8	0.029576	0.032272				20.79	0.051887	0.064771
		21	0.023391	0.048091			20.99	0.033859	0.035549				20.98	0.052657	0.066253
		21.19	0.023255	0.042084			21.2	0.032476	0.035939				21.18	0.05462	0.063862
		21.38	0.016557	0.038122			21.39	0.031915	0.040902				21.4	0.052721	0.063539
		21.6	0.024476	0.046937			21.58	0.034909	0.036087				21.59	0.051621	0.066078
		21.78	0.030325	0.051426			21.8	0.034947	0.039382				21.79	0.051382	0.067298
		21.99	0.02648	0.043223			22	0.033142	0.041324				21.99	0.055532	0.065078
		22.2	0.027461	0.052999			22.2	0.03276	0.037197				22.18	0.057732	0.068353
		22.39	0.024384	0.051809			22.39	0.035254	0.034497				22.38	0.052918	0.069142
		22.59	0.023164	0.050889			22.59	0.032149	0.035874				22.6	0.057521	0.068001
		22.8	0.024012	0.051443			22.8	0.034462	0.042301				22.79	0.053108	0.068474
		22.98	0.028992	0.051339			23	0.033408	0.036476				22.98	0.054118	0.068196
		23.2	0.027139	0.053343			23.19	0.038596	0.040448				23.19	0.05324	0.064758
		23.4	0.022275	0.047006			23.4	0.032809	0.033683				23.38	0.056794	0.063103
		23.59	0.025918	0.055559			23.59	0.036766	0.036179				23.58	0.056802	0.063709
		23.79	0.026127	0.049904			23.78	0.036509	0.042613				23.79	0.050818	0.064588
		24	0.026836	0.053658			24	0.035787	0.041281				23.99	0.053912	0.071573
		24.2	0.027247	0.050387			24.2	0.036998	0.035581				24.18	0.062208	0.063462
		24.4	0.031203	0.050231			24.39	0.031884	0.040113				24.38	0.054652	0.072089
		24.59	0.028761	0.053708			24.61	0.033215	0.034787				24.58	0.056717	0.067962
		24.79	0.027569	0.05095			24.79	0.037804	0.033385				24.78	0.060992	0.070175
		25	0.027015	0.054359			24.98	0.030172	0.035603				24.99	0.057342	0.071616
		25.2	0.024022	0.044016			25.2	0.031364	0.042669				25.19	0.057366	0.069629
		25.4	0.0271	0.050011			25.4	0.03421	0.044777				25.38	0.054563	0.066588
		25.6	0.027012	0.053481			25.59	0.036124	0.040267				25.58	0.058107	0.068896
		25.79	0.024808	0.048017			25.79	0.034948	0.042898				25.78	0.058216	0.07137
		25.98	0.021839	0.050515			25.99	0.039744	0.038509				25.99	0.05839	0.066384
		26.2	0.025191	0.048418			26.18	0.037127	0.035102				26.19	0.055005	0.072213
		26.4	0.024767	0.050743			26.4	0.035787	0.039933				26.39	0.055561	0.071384
		26.6	0.025022	0.054642			26.6	0.032488	0.039941				26.58	0.058049	0.068345
		26.79	0.027147	0.056405			26.81	0.039943	0.042528				26.78	0.060202	0.070619
		26.98	0.026998	0.054638			26.99	0.035221	0.033956				27	0.060139	0.070244
		27.2	0.03166	0.057982			27.2	0.038321	0.045251				27.19	0.06105	0.07497
		27.38	0.027407	0.054782			27.4	0.033911	0.038912				27.37	0.059451	0.070245
		27.6	0.032769	0.052467			27.6	0.043934	0.046938				27.59	0.059573	0.073046
		27.8	0.023981	0.048522			27.8	0.038623	0.041381				27.78	0.061748	0.075484
		27.99	0.027792	0.051065			27.99	0.037062	0.041383				27.98	0.061821	0.071706
		28.18	0.026016	0.056834			28.19	0.036659	0.045719				28.2	0.057817	0.071979
		28.4	0.030058	0.054896			28.38	0.033327	0.041584				28.39	0.060127	0.074871
		28.58	0.029365	0.053734			28.6	0.034519	0.034891				28.58	0.062967	0.070869
		28.79	0.024875	0.053934			28.8	0.040506	0.045602				28.79	0.061422	0.074647
		29.01	0.024991	0.05201			28.99	0.029915	0.036685				28.98	0.065937	0.070717
		29.19	0.025078	0.054997			29.19	0.03393	0.045041				29.18	0.061193	0.072298
		29.4	0.028787	0.057304			29.38	0.040053	0.045101				29.4	0.057839	0.072287
		29.6	0.028207	0.05298			29.6	0.037106	0.043041				29.59	0.060576	0.077257
		29.79	0.03039	0.053461			29.8	0.034966	0.044653				29.78	0.060996	0.079631
		30	0.024953	0.049205			29.99	0.043674	0.046695				29.98	0.065636	0.076569
		30.19	0.029388	0.052844			30.19	0.044264	0.047671				30.18	0.060291	0.073678
		30.39	0.019918	0.054223			30.39	0.037536	0.041322				30.39	0.063012	0.075614
		30.6	0.022012	0.050032			30.58	0.041256	0.039168				30.59	0.064686	0.074923
		30.8	0.026053	0.053067			30.8	0.040823	0.04752				30.79	0.061669	0.073249
		31	0.022573	0.05178			31	0.040793	0.045707				30.98	0.066677	0.079486
		31.2	0.02991	0.055187			31.19	0.03608	0.040943				31.18	0.062042	0.079808
		31.39	0.028349	0.05344			31.39	0.042505	0.044008				31.38	0.06466	0.078072
		31.59	0.027731	0.05549			31.59	0.031277	0.038986				31.59	0.064984	0.078355
		31.78	0.030387	0.055335			31.78	0.041055	0.043167				31.77	0.066869	0.075387
		32	0.024547	0.058096			32	0.039335	0.046041				31.99	0.064446	0.078144
		32.2	0.0248	0.05574			32.2	0.038823	0.04231				32.18	0.064214	0.076891
		32.39	0.029595	0.056876			32.39	0.040082	0.044248				32.38	0.06321	0.077895
		32.59	0.030604	0.058253			32.59	0.041193	0.044429				32.58	0.061693	0.077299
		32.8	0.027077	0.055663			32.8	0.045467	0.042324				32.79	0.062314	0.078275
		32.98	0.025625	0.057568			32.98	0.046351	0.045161				32.97	0.069147	0.077654
		33.2	0.02513	0.051879			33.2	0.038041	0.046741				33.19	0.063205	0.078426
		33.4	0.023529	0.052619			33.4	0.043278	0.051412				33.38	0.066192	0.078812
		33.58	0.025454	0.058919			33.59	0.038654	0.046703				33.58	0.058894	0.074897
		33.79	0.027755	0.05802			33.79	0.041182	0.050721				33.8	0.064232	0.081855
		34	0.031158	0.055917			34	0.03765	0.045346				33.99	0.061692	0.080712
		34.18	0.02619	0.059048			34.2	0.038256	0.041349				34.18	0.060688	0.075363
		34.39	0.02951	0.060215			34.4	0.043588	0.04885				34.39	0.062802	0.077276
		34.61	0.030538	0.057707			34.61	0.044192	0.04849				34.58	0.067589	0.083034
		34.78	0.023577	0.057294			34.79	0.043421	0.045458				34.78	0.067575	0.079046
		34.98	0.022568	0.055483			35	0.041414	0.043592				35	0.062444	0.077378
		35.2	0.028358	0.057085			35.2	0.043761	0.050659				35.19	0.06226	0.078896
		35.39	0.022952	0.053498			35.4	0.040362	0.04687				35.38	0.066201	0.080226
		35.59	0.025946	0.056049			35.6	0.037678	0.047303				35.6	0.065936	0.080268
		35.79	0.026411	0.059035			35.79	0.042575	0.049306				35.78	0.064386	0.073669
		35.98	0.026569	0.054769			35.99	0.037663	0.047304				35.99	0.06681	0.075295
		36.18	0.022902	0.053647			36.18	0.042743	0.050146				36.19	0.066853	0.085165
		36.4	0.029915	0.059155			36.4	0.04418	0.052413				36.39	0.070358	0.083081
		36.6	0.022044	0.056931			36.6	0.038699	0.050659				36.58	0.066411	0.08004
		36.79	0.0293	0.055306			36.79	0.043549	0.050333				36.8	0.072027	0.079548
		36.99	0.02363	0.056512			36.99	0.041099	0.047129				36.98	0.069157	0.082263
		37.2	0.029717	0.057079			37.19	0.044689	0.051167				37.19	0.067033	0.08099
		37.4	0.023582	0.055885			37.38	0.041718	0.04857				37.37	0.070797	0.078723
		37.6	0.031274	0.061447			37.6	0.044386	0.0508				37.59	0.068428	0.076161
		37.8	0.028456	0.054066			37.8	0.043742	0.048944				37.78	0.070007	0.083622
		37.99	0.025751	0.055221			37.99	0.041716	0.049658				37.98	0.068474	0.081052
		38.19	0.026036	0.059095			38.19	0.039291	0.044102				38.19	0.070408	0.080983
		38.4	0.024336	0.058499			38.4	0.041021	0.04819				38.39	0.073562	0.079311
		38.6	0.033109	0.056945			38.58	0.042868	0.050495				38.57	0.073627	0.082206
		38.8	0.03083	0.06004			38.8	0.039492	0.042585				38.78	0.065923	0.082045
		38.99	0.029576	0.056544			39	0.043094	0.05036				38.98	0.06804	0.083201
		39.18	0.030552	0.059206			39.19	0.043953	0.045541				39.18	0.07005	0.084119
		39.39	0.030087	0.060064			39.39	0.04211	0.050122				39.39	0.065123	0.082527
		39.6	0.030412	0.057963			39.6	0.039547	0.050212				39.59	0.07206	0.091151
		39.78	0.026305	0.055107			39.8	0.040847	0.050303				39.78	0.070015	0.087912
		40	0.028555	0.056281			40	0.037558	0.047949				39.98	0.068631	0.082825
		40.19	0.027657	0.056328			40.19	0.048305	0.053204				40.18	0.073213	0.084521
		40.38	0.025926	0.056283			40.39	0.049073	0.051304				40.38	0.065511	0.083326
		40.6	0.026868	0.054907			40.6	0.043257	0.047732				40.59	0.07181	0.082206
		40.8	0.02636	0.058346			40.8	0.043183	0.046491				40.79	0.071575	0.090844
		40.99	0.030439	0.06366			41	0.047698	0.053855				40.98	0.072545	0.082789
		41.19	0.019556	0.058524			41.2	0.044198	0.048858				41.2	0.070055	0.082001
		41.39	0.02996	0.06304			41.39	0.040091	0.047875				41.38	0.068601	0.087537
		41.58	0.023497	0.060557			41.59	0.043305	0.046425				41.59	0.07203	0.090987
		41.78	0.033655	0.064886			41.8	0.036456	0.043988				41.79	0.071364	0.083389
		42	0.032486	0.060044			42	0.045462	0.048225				41.99	0.068892	0.089807
		42.19	0.027842	0.057002			42.2	0.044055	0.051137				42.18	0.071514	0.084286
		42.39	0.027728	0.061742			42.39	0.041982	0.052395				42.4	0.073173	0.078381
		42.58	0.028156	0.063269			42.59	0.039291	0.048275				42.58	0.072226	0.090767
		42.78	0.033226	0.060189			42.79	0.041902	0.047615				42.79	0.071283	0.085782
		42.98	0.027195	0.057478			42.98	0.036997	0.043063				42.99	0.070682	0.084649
		43.2	0.028972	0.05787			43.2	0.043528	0.0516				43.19	0.070121	0.084255
		43.4	0.027861	0.059734			43.4	0.046363	0.054508				43.38	0.071941	0.086146
		43.59	0.024333	0.060685			43.59	0.047078	0.048504				43.58	0.074366	0.085496
		43.79	0.026574	0.056834			43.79	0.034332	0.042253				43.79	0.074112	0.083293
		44	0.028682	0.061639			44	0.048039	0.048264				43.99	0.075344	0.089443
		44.2	0.029052	0.065247			44.18	0.039986	0.049279				44.19	0.071545	0.084338
		44.4	0.031797	0.070061			44.4	0.041768	0.047824				44.38	0.071469	0.087927
		44.59	0.02631	0.059152			44.6	0.041641	0.049217				44.58	0.071667	0.090431
		44.79	0.026362	0.056365			44.78	0.048607	0.052198				44.78	0.072518	0.091094
		45	0.033085	0.063475			44.99	0.047196	0.05116				44.99	0.069531	0.088643
		45.2	0.027609	0.058246			45.2	0.04008	0.050605				45.19	0.071129	0.09216
		45.4	0.026756	0.061408			45.38	0.047525	0.053909				45.38	0.073468	0.085435
		45.6	0.026196	0.059611			45.6	0.041738	0.047417				45.58	0.070489	0.08828
		45.79	0.030342	0.058556			45.79	0.041389	0.045762				45.78	0.075301	0.091268
		45.99	0.030486	0.06384			45.98	0.046803	0.046752				45.98	0.074485	0.091874
		46.2	0.032424	0.065178			46.2	0.046909	0.054478				46.19	0.070221	0.088934
		46.4	0.024341	0.066533			46.4	0.043074	0.048496				46.39	0.072702	0.088993
		46.59	0.029057	0.060459			46.6	0.045831	0.049493				46.58	0.076034	0.089229
		46.8	0.026285	0.065775			46.8	0.047292	0.051952				46.78	0.075561	0.089079
		46.99	0.033826	0.06428			46.99	0.045173	0.051679				46.98	0.0756	0.093747
		47.18	0.030395	0.060791			47.19	0.052561	0.056558				47.19	0.073336	0.085731
		47.4	0.027308	0.055123			47.4	0.04503	0.052544				47.39	0.079249	0.092366
		47.6	0.031592	0.061694			47.6	0.042028	0.047541				47.59	0.078657	0.090558
		47.79	0.02484	0.06288			47.8	0.043764	0.050098				47.78	0.077535	0.09238
		48.01	0.02569	0.062668			48.01	0.046396	0.051877				48	0.074563	0.090213
		48.18	0.027925	0.060487			48.19	0.045553	0.052202				48.18	0.072968	0.091385
		48.38	0.030827	0.066172			48.4	0.04637	0.050654				48.39	0.072039	0.0883
		48.58	0.02916	0.062702			48.6	0.051237	0.055788				48.59	0.078423	0.092713
		48.8	0.0272	0.061731			48.8	0.044585	0.047863				48.78	0.078262	0.092383
		48.99	0.030528	0.060696			49	0.049222	0.055119				48.98	0.075047	0.093673
		49.19	0.032653	0.071398			49.18	0.042927	0.052356				49.2	0.078331	0.092575
		49.39	0.030805	0.06343			49.39	0.050013	0.055632				49.39	0.07505	0.090743
		49.58	0.031308	0.065505			49.6	0.044225	0.053107				49.59	0.077049	0.091212
		49.78	0.030059	0.067537			49.78	0.048608	0.057864				49.79	0.077166	0.094665
		50	0.036614	0.06708			49.99	0.04539	0.050541				49.98	0.080832	0.091491
		50.19	0.02826	0.062569			50.2	0.047851	0.053775				50.18	0.069933	0.088859
		50.39	0.032675	0.066527			50.38	0.046455	0.051454				50.4	0.075854	0.091314
		50.6	0.032389	0.073066			50.58	0.052768	0.058925				50.59	0.080261	0.093134
		50.8	0.032546	0.068709			50.8	0.044665	0.050785				50.79	0.079698	0.092281
		51	0.033681	0.062253			50.98	0.048052	0.053683				50.98	0.079398	0.091987
		51.2	0.030013	0.062233			51.2	0.051872	0.055904				51.18	0.078161	0.089036
		51.39	0.032265	0.065325			51.39	0.04649	0.053064				51.38	0.075667	0.097057
		51.59	0.030881	0.066658			51.58	0.045786	0.055658				51.59	0.074375	0.092618
		51.8	0.028479	0.06578			51.8	0.052653	0.056121				51.79	0.075904	0.091688
		52	0.023202	0.064837			52	0.048752	0.051681				51.98	0.073211	0.091371
		52.19	0.029549	0.065496			52.19	0.047107	0.051584				52.18	0.083499	0.092522
		52.41	0.026334	0.06258			52.4	0.053333	0.054901				52.38	0.08066	0.092543
		52.59	0.029295	0.061988			52.59	0.048661	0.057268				52.58	0.077524	0.093029
		52.8	0.03059	0.069104			52.78	0.052727	0.055978				52.79	0.076046	0.092209
		53	0.033645	0.069848			53	0.048121	0.054126				52.99	0.080261	0.088373
		53.2	0.027331	0.063154			53.2	0.048741	0.052707				53.18	0.078419	0.090991
		53.39	0.032166	0.063934			53.4	0.047864	0.053857				53.38	0.07843	0.094534
		53.59	0.029618	0.065519			53.59	0.048779	0.053271				53.58	0.078523	0.089112
		53.79	0.031939	0.065548			53.79	0.052279	0.058152				53.78	0.080652	0.096352
		53.98	0.030052	0.064678			54	0.051924	0.050976				53.99	0.08028	0.089444
		54.2	0.031628	0.066013			54.2	0.049912	0.058041				54.19	0.082016	0.099552
		54.4	0.027955	0.072016			54.4	0.041012	0.051999				54.38	0.080324	0.097128
		54.59	0.027033	0.065883			54.6	0.04807	0.054179				54.58	0.079066	0.093807
		54.78	0.036232	0.071222			54.79	0.051751	0.054793				54.8	0.084594	0.092558
		54.99	0.030805	0.065244			54.99	0.049702	0.060569				54.99	0.077368	0.099845
		55.18	0.030539	0.062762			55.2	0.047842	0.054664				55.19	0.078506	0.090729
		55.38	0.036318	0.070195			55.4	0.041679	0.052585				55.39	0.079416	0.091029
		55.6	0.032977	0.068136			55.6	0.048423	0.055684				55.58	0.080385	0.0923
		55.79	0.035825	0.063649			55.79	0.048893	0.054946				55.8	0.080779	0.096008
		55.99	0.027342	0.058507			55.99	0.051171	0.056797				56	0.081568	0.094446
		56.2	0.025757	0.064873			56.2	0.05217	0.057636				56.19	0.083049	0.097839
		56.38	0.030169	0.063227			56.4	0.053653	0.062107				56.39	0.083461	0.095378
		56.6	0.029419	0.066471			56.59	0.048711	0.053032				56.59	0.076992	0.090854
		56.8	0.029527	0.065145			56.8	0.054197	0.060777				56.78	0.07717	0.097781
		56.99	0.032078	0.061336			56.99	0.046506	0.056274				56.98	0.080785	0.095488
		57.19	0.02773	0.058783			57.18	0.053486	0.058383				57.2	0.083943	0.093646
		57.4	0.031175	0.065623			57.38	0.044327	0.059192				57.39	0.080719	0.093215
		57.6	0.029864	0.07034			57.6	0.051807	0.060228				57.58	0.082275	0.098587
		57.8	0.027651	0.067255			57.79	0.056137	0.06012				57.79	0.081381	0.09355
		57.99	0.033766	0.072649			58	0.050901	0.060686				57.98	0.080069	0.098013
		58.19	0.032744	0.067273			58.19	0.049146	0.057842				58.18	0.079068	0.09501
		58.4	0.032536	0.068448			58.38	0.048456	0.059398				58.39	0.087409	0.096124
		58.6	0.037153	0.073001			58.6	0.047262	0.052956				58.59	0.083368	0.098769
		58.8	0.033952	0.067879			58.8	0.050029	0.061217				58.78	0.082037	0.094241
		58.99	0.030613	0.067232			58.99	0.050573	0.063523				58.98	0.083718	0.096023
		59.19	0.032657	0.068816			59.19	0.050885	0.054936				59.18	0.081708	0.094828
		59.39	0.032685	0.06419			59.39	0.049978	0.060744				59.39	0.081247	0.101279
		59.6	0.026129	0.065249			59.58	0.044953	0.051726				59.59	0.084275	0.096129
		59.8	0.034606	0.058718			59.8	0.047534	0.05293				59.79	0.083095	0.09941
		60	0.031905	0.067391			60	0.04483	0.058997				59.98	0.087973	0.098552
		60.19	0.031138	0.062122			60.2	0.05353	0.059511				60.18	0.084196	0.096499
		60.39	0.03394	0.069519			60.39	0.050358	0.055102				60.38	0.086669	0.098656
		60.6	0.031873	0.068685			60.59	0.053677	0.063621				60.59	0.086853	0.09558
		60.78	0.031678	0.06459			60.8	0.051669	0.05831				60.77	0.082802	0.099003
		61	0.028676	0.065806			61	0.056291	0.066616				60.99	0.088449	0.096489
		61.2	0.033388	0.067608			61.2	0.050212	0.064639				61.18	0.08242	0.095379
		61.39	0.029839	0.06486			61.39	0.054564	0.060188				61.38	0.087073	0.100914
		61.59	0.035047	0.071666			61.59	0.051829	0.059991				61.6	0.081752	0.100949
		61.8	0.034184	0.069486			61.8	0.053823	0.059434				61.79	0.085881	0.093934
		61.98	0.037431	0.069448			62	0.048898	0.060681				61.97	0.085924	0.096896
		62.19	0.033841	0.065169			62.2	0.049496	0.055914				62.19	0.087864	0.101805
		62.4	0.032075	0.069237			62.4	0.051349	0.057007				62.38	0.085593	0.101493
		62.59	0.033648	0.070772			62.59	0.044132	0.056851				62.58	0.088467	0.098264
		62.79	0.03627	0.068563			62.79	0.050644	0.057528				62.8	0.084171	0.099652
		63	0.031447	0.072731			62.98	0.047473	0.055552				62.99	0.082604	0.095462
		63.18	0.031214	0.066298			63.2	0.044668	0.058688				63.18	0.080683	0.098616
		63.4	0.028824	0.065591			63.39	0.046981	0.056456				63.39	0.086295	0.099811
		63.59	0.030684	0.066998			63.61	0.05191	0.06187				63.58	0.084999	0.10113
		63.78	0.031015	0.064258			63.79	0.054002	0.059151				63.78	0.083566	0.097296
		64	0.026814	0.068094			63.98	0.052029	0.058019				64	0.086045	0.098923
		64.2	0.033882	0.071688			64.18	0.046137	0.056719				64.19	0.086255	0.099786
		64.4	0.030345	0.077984			64.4	0.055449	0.060012				64.38	0.080982	0.098493
		64.6	0.031409	0.065808			64.59	0.047627	0.058202				64.6	0.086458	0.098638
		64.79	0.030654	0.070272			64.79	0.052868	0.054071				64.78	0.088039	0.101329
		64.99	0.027297	0.065811			64.99	0.053367	0.061171				64.99	0.08809	0.098925
		65.2	0.036334	0.066622			65.18	0.053297	0.058341				65.17	0.082354	0.10078
		65.4	0.031722	0.06951			65.4	0.05399	0.060083				65.39	0.088976	0.102113
		65.6	0.032571	0.062739			65.6	0.053576	0.056363				65.58	0.086987	0.102414
		65.79	0.031581	0.065717			65.79	0.050893	0.057986				65.78	0.085078	0.104158
		65.99	0.032677	0.071263			65.99	0.050017	0.061777				65.98	0.085359	0.100087
		66.2	0.031223	0.069299			66.19	0.04801	0.055615				66.19	0.087749	0.101009
		66.38	0.030244	0.063699			66.38	0.051623	0.058608				66.37	0.087932	0.101432
		66.6	0.031004	0.073545			66.6	0.0525	0.060878				66.59	0.083454	0.102847
		66.8	0.032888	0.073537			66.8	0.049999	0.057532				66.78	0.088008	0.097389
		66.98	0.03097	0.065594			66.99	0.049181	0.055505				66.98	0.087886	0.104924
		67.19	0.032559	0.068806			67.19	0.053073	0.064466				67.19	0.087133	0.099754
		67.4	0.035122	0.071184			67.4	0.053761	0.060512				67.39	0.085754	0.097359
		67.58	0.034015	0.070249			67.6	0.047446	0.05259				67.58	0.082765	0.102092
		67.8	0.025275	0.06705			67.8	0.053963	0.057581				67.79	0.084062	0.100341
		68	0.033704	0.067908			68	0.055621	0.06051				67.98	0.08552	0.102111
		68.18	0.032928	0.074521			68.19	0.054718	0.061527				68.18	0.088141	0.101954
		68.39	0.03495	0.070344			68.39	0.052535	0.059273				68.4	0.088659	0.10144
		68.6	0.029226	0.069876			68.6	0.052721	0.064312				68.59	0.089493	0.10274
		68.78	0.030132	0.066513			68.8	0.05601	0.058012				68.78	0.08697	0.103782
		69	0.029955	0.071879			68.99	0.051813	0.056547				68.99	0.090016	0.098562
		69.19	0.031179	0.068823			69.21	0.057946	0.063707				69.18	0.083846	0.10245
		69.38	0.031382	0.07357			69.39	0.058897	0.061894				69.38	0.089761	0.102642
		69.58	0.03245	0.074056			69.58	0.052419	0.059327				69.59	0.088364	0.099127
		69.8	0.034741	0.075344			69.8	0.060236	0.066815				69.79	0.088313	0.10516
		69.99	0.026786	0.070951			70	0.050271	0.062306				69.98	0.086575	0.103427
		70.2	0.036201	0.073085			70.19	0.058834	0.06616				70.2	0.089725	0.10383
		70.39	0.032555	0.070097			70.38	0.049252	0.05984				70.38	0.086577	0.10438
		70.58	0.031849	0.071276			70.59	0.050703	0.066462				70.59	0.095323	0.10241
		70.8	0.031893	0.066318			70.78	0.055506	0.060242				70.79	0.09058	0.105517
		71	0.026198	0.066224			71	0.054348	0.064421				70.99	0.090374	0.107978
		71.2	0.029907	0.067153			71.2	0.051615	0.058449				71.18	0.089798	0.10871
		71.39	0.03439	0.074181			71.39	0.051298	0.063678				71.4	0.091987	0.104207
		71.59	0.038054	0.078454			71.59	0.05431	0.060382				71.58	0.087147	0.105442
		71.8	0.033841	0.070066			71.8	0.053245	0.06288				71.79	0.091868	0.103591
		72	0.036099	0.066292			71.98	0.055104	0.063869				71.97	0.092157	0.105235
		72.2	0.034673	0.071536			72.2	0.056167	0.065576				72.18	0.093652	0.105553
		72.4	0.030782	0.071566			72.4	0.048145	0.057987				72.38	0.088578	0.10638
		72.58	0.032931	0.072361			72.59	0.050093	0.062452				72.58	0.08607	0.102209
		72.79	0.029891	0.071398			72.79	0.053003	0.059958				72.79	0.091836	0.109048
		73	0.032318	0.070963			73	0.051078	0.056693				72.99	0.089903	0.101932
		73.18	0.032138	0.070357			73.18	0.051882	0.062718				73.18	0.090011	0.1071
		73.4	0.036106	0.073621			73.4	0.052535	0.06097				73.38	0.092024	0.106501
		73.59	0.030745	0.071045			73.59	0.054203	0.063336				73.58	0.090422	0.105771
		73.78	0.029826	0.070714			73.79	0.057137	0.067929				73.78	0.090052	0.107337
		74	0.031262	0.068988			73.99	0.051293	0.063628				73.99	0.090658	0.105131
		74.2	0.034415	0.066855			74.2	0.055479	0.070963				74.19	0.088553	0.107879
		74.39	0.034164	0.067721			74.4	0.051193	0.060114				74.38	0.089461	0.106355
		74.6	0.032763	0.075711			74.6	0.056435	0.059306				74.58	0.094271	0.103777
		74.79	0.034599	0.074542			74.79	0.048248	0.062348				74.78	0.094129	0.106418
		74.98	0.031388	0.070948			74.99	0.048163	0.058001				74.98	0.092647	0.1073
		75.2	0.026871	0.066536			75.2	0.054079	0.065051				75.19	0.090394	0.107538
		75.4	0.035314	0.075068			75.4	0.052285	0.064473				75.39	0.093074	0.104401
		75.59	0.033487	0.070991			75.6	0.060588	0.069405				75.58	0.09072	0.106764
		75.8	0.036285	0.072947			75.8	0.056529	0.072977				75.8	0.093338	0.108888
		75.99	0.040585	0.078511			75.99	0.052379	0.063346				75.98	0.088374	0.105405
		76.18	0.03019	0.067865			76.19	0.05435	0.067194				76.19	0.092424	0.107347
		76.38	0.030969	0.067664			76.4	0.059382	0.065367				76.39	0.092918	0.106508
		76.6	0.037259	0.077218			76.6	0.060241	0.068519				76.59	0.095322	0.106692
		76.79	0.037531	0.079942			76.8	0.055897	0.066714				76.78	0.094723	0.110646
		76.99	0.035988	0.074374			76.99	0.050537	0.066016				77	0.088436	0.10288
		77.19	0.032517	0.067684			77.18	0.058066	0.061568				77.18	0.093861	0.108357
		77.38	0.033265	0.070394			77.4	0.057549	0.063592				77.39	0.091751	0.103992
		77.6	0.030332	0.072622			77.58	0.054221	0.061272				77.59	0.096696	0.108042
		77.8	0.035555	0.074721			77.79	0.059737	0.07171				77.79	0.097641	0.10656
		78	0.033545	0.069233			78	0.057035	0.067906				77.98	0.091511	0.110521
		78.19	0.03349	0.069407			78.18	0.05208	0.063998				78.2	0.094881	0.106774
		78.39	0.032142	0.076093			78.38	0.055032	0.068076				78.39	0.092076	0.101578
		78.6	0.035081	0.07208			78.6	0.051239	0.059573				78.59	0.092064	0.110058
		78.8	0.034254	0.077088			78.78	0.057063	0.066629				78.78	0.09724	0.107967
		79	0.029862	0.073726			79	0.056178	0.068088				78.98	0.095827	0.10576
		79.19	0.035437	0.072403			79.19	0.048461	0.062673				79.18	0.096496	0.108258
		79.39	0.029248	0.07164			79.38	0.055503	0.064381				79.38	0.089979	0.10677
		79.6	0.028725	0.072677			79.6	0.050007	0.061443				79.59	0.095225	0.110314
		79.8	0.034967	0.073785			79.78	0.055648	0.06813				79.79	0.095445	0.107328
		79.99	0.028294	0.070361			79.99	0.05538	0.063675				79.98	0.092529	0.109476
		80.2	0.03824	0.077896			80.2	0.056809	0.064123				80.18	0.098298	0.109902
		80.39	0.02845	0.070395			80.39	0.052165	0.0614				80.38	0.095159	0.106557
		80.58	0.03262	0.072336			80.59	0.056051	0.068787				80.59	0.09232	0.112638
		80.8	0.03292	0.078541			80.8	0.062625	0.069135				80.79	0.093773	0.10935
		81	0.033061	0.073572			81	0.058764	0.069641				80.99	0.09556	0.11018
		81.19	0.03121	0.074291			81.2	0.052656	0.061202				81.18	0.094071	0.104566
		81.41	0.030551	0.073251			81.4	0.058449	0.068466				81.38	0.093611	0.110574
		81.59	0.030657	0.071462			81.59	0.055098	0.062315				81.58	0.094329	0.110156
		81.78	0.031675	0.071997			81.79	0.059089	0.070093				81.79	0.097814	0.110917
		82	0.033154	0.072625			82	0.048374	0.066055				81.99	0.095743	0.105638
		82.2	0.037326	0.077181			82.2	0.054097	0.065643				82.18	0.097183	0.109094
		82.39	0.037708	0.074753			82.4	0.053053	0.066301				82.38	0.09067	0.110854
		82.59	0.034339	0.074408			82.59	0.052504	0.063001				82.6	0.094958	0.104948
		82.79	0.03658	0.072545			82.79	0.056481	0.065189				82.78	0.097586	0.107885
		82.98	0.035292	0.072982			83	0.053504	0.062324				82.99	0.0938	0.109586
		83.18	0.030672	0.066862			83.18	0.057617	0.066295				83.19	0.095205	0.105606
		83.4	0.031971	0.068977			83.4	0.059217	0.06432				83.38	0.096489	0.10906
		83.59	0.032246	0.071273			83.6	0.057057	0.066557				83.58	0.097572	0.111655
		83.79	0.033088	0.070469			83.78	0.05847	0.072348				83.8	0.095958	0.112149
		83.99	0.031535	0.07534			83.99	0.058206	0.066886				83.99	0.097208	0.110821
		84.18	0.028586	0.077114			84.2	0.052542	0.065524				84.19	0.094375	0.112478
		84.4	0.036214	0.076265			84.38	0.054997	0.070003				84.39	0.094694	0.113339
		84.6	0.035227	0.082199			84.59	0.055435	0.067147				84.58	0.096591	0.11355
		84.79	0.031392	0.071284			84.81	0.05749	0.066986				84.78	0.095379	0.112179
		84.99	0.037695	0.07484			84.98	0.058448	0.065218				84.98	0.097024	0.109906
		85.2	0.0318	0.072162			85.2	0.065205	0.072756				85.19	0.094564	0.110402
		85.4	0.03752	0.074372			85.4	0.055484	0.06547				85.39	0.095809	0.112867
		85.6	0.03377	0.073848			85.59	0.055465	0.062478				85.59	0.099624	0.112438
		85.8	0.03517	0.07748			85.8	0.061344	0.071571				85.78	0.096892	0.111762
		85.99	0.036622	0.075967			85.99	0.055805	0.068421				85.98	0.097958	0.109365
		86.18	0.03395	0.067635			86.18	0.055449	0.065812				86.19	0.093629	0.111197
		86.4	0.03364	0.077492			86.4	0.05806	0.07105				86.39	0.09392	0.11726
		86.6	0.035311	0.076083			86.58	0.056179	0.069577				86.58	0.092802	0.110801
		86.79	0.03514	0.076041			86.79	0.055175	0.064044				86.78	0.100007	0.106167
		87.01	0.035561	0.074893			87.01	0.057274	0.064776				86.98	0.097804	0.112836
		87.19	0.034668	0.075744			87.19	0.055876	0.066925				87.18	0.096565	0.116064
		87.38	0.035173	0.074567			87.4	0.059157	0.067789				87.39	0.098357	0.111368
		87.6	0.037776	0.073388			87.6	0.060059	0.07168				87.59	0.09733	0.113381
		87.8	0.031436	0.073875			87.8	0.053985	0.06328				87.78	0.096822	0.109242
		87.99	0.034114	0.074975			88	0.059044	0.066388				87.98	0.100792	0.110968
		88.19	0.033688	0.077632			88.19	0.053304	0.065566				88.2	0.098377	0.115071
		88.39	0.028905	0.067302			88.39	0.055873	0.067272				88.39	0.100038	0.113238
		88.58	0.029774	0.076535			88.6	0.051926	0.062311				88.59	0.098623	0.110346
		88.8	0.031817	0.071878			88.8	0.05701	0.065756				88.79	0.10227	0.113994
		89	0.03936	0.07888			89	0.060825	0.067732				88.98	0.094607	0.113334
		89.19	0.032116	0.073364			89.19	0.058741	0.068621				89.18	0.096649	0.113631
		89.38	0.03183	0.075793			89.39	0.055486	0.064468				89.4	0.094792	0.113578
		89.6	0.033604	0.0726			89.59	0.056752	0.067414				89.59	0.099814	0.113403
		89.78	0.033892	0.077737			89.8	0.05912	0.067582				89.79	0.096516	0.111233
		90	0.037163	0.072502			90	0.062774	0.067358				89.99	0.099225	0.113064
		90.2	0.032797	0.07887			90.2	0.050145	0.067174				90.18	0.101795	0.110931
		90.39	0.037273	0.073358			90.39	0.05947	0.069068				90.38	0.099053	0.113108
		90.59	0.034747	0.075989			90.59	0.062177	0.068451				90.6	0.098234	0.116657
		90.8	0.035068	0.07293			90.78	0.060744	0.07223				90.79	0.100228	0.114885
		90.98	0.034158	0.077347			91	0.057948	0.06929				90.99	0.098303	0.116418
		91.2	0.035078	0.075669			91.19	0.057276	0.066454				91.19	0.103483	0.117614
		91.4	0.037862	0.082025			91.39	0.058941	0.068969				91.38	0.098268	0.113139
		91.59	0.036753	0.066753			91.59	0.053435	0.061842				91.58	0.098892	0.113739
		91.79	0.037839	0.077334			91.78	0.056029	0.065355				91.8	0.100706	0.110786
		92	0.030574	0.074703			92	0.060257	0.069461				91.99	0.101382	0.111814
		92.2	0.032308	0.075295			92.2	0.054541	0.067857				92.18	0.099693	0.11511
		92.39	0.037123	0.080782			92.39	0.0674	0.074125				92.39	0.10056	0.114329
		92.59	0.036953	0.076439			92.61	0.054801	0.061919				92.58	0.099734	0.111659
		92.79	0.030046	0.072548			92.78	0.059678	0.067324				92.78	0.09839	0.112818
		92.98	0.035839	0.076309			92.98	0.05332	0.064488				92.99	0.100502	0.11371
		93.2	0.026951	0.070067			93.2	0.052493	0.06978				93.19	0.100506	0.114282
		93.4	0.038824	0.078666			93.39	0.05619	0.068682				93.38	0.100181	0.116711
		93.59	0.034399	0.075629			93.59	0.056811	0.073909				93.58	0.098745	0.117535
		93.79	0.033159	0.075329			93.79	0.058563	0.064779				93.78	0.101984	0.112632
		93.99	0.03378	0.071832			93.98	0.056863	0.067861				93.99	0.098084	0.112208
		94.18	0.036176	0.075169			94.18	0.062186	0.072781				94.19	0.103265	0.117075
		94.4	0.034723	0.076261			94.4	0.056384	0.072277				94.39	0.097196	0.116498
		94.6	0.033886	0.076094			94.6	0.057391	0.069127				94.58	0.101457	0.115219
		94.79	0.04076	0.071435			94.79	0.05288	0.066765				94.78	0.101839	0.115669
		94.99	0.031915	0.071767			94.99	0.057374	0.072552				95	0.099824	0.121141
		95.2	0.035327	0.075557			95.2	0.062177	0.071884				95.19	0.102783	0.115623
		95.38	0.03753	0.078986			95.4	0.056987	0.069995				95.37	0.101775	0.115881
		95.6	0.033701	0.079355			95.6	0.063178	0.071487				95.59	0.101365	0.115792
		95.8	0.036806	0.077571			95.8	0.059287	0.07447				95.78	0.106038	0.115957
		95.99	0.036446	0.079242			95.99	0.05638	0.06358				95.98	0.101145	0.115997
		96.18	0.038035	0.079035			96.19	0.057069	0.065184				96.2	0.105424	0.11563
		96.4	0.033612	0.075153			96.4	0.060645	0.074146				96.39	0.104786	0.113968
		96.58	0.036572	0.078963			96.6	0.059886	0.064732				96.58	0.099062	0.11683
		96.79	0.035495	0.079581			96.8	0.061124	0.070183				96.79	0.103986	0.116122
		96.99	0.033142	0.077342			96.99	0.058836	0.071704				96.98	0.101245	0.117313
		97.19	0.035266	0.074644									97.18	0.096886	0.111626
		97.4	0.0387	0.079926									97.4	0.107815	0.117094
		97.6	0.035229	0.074541									97.59	0.099137	0.11865
		97.79	0.036592	0.078026									97.78	0.105911	0.117496
		98	0.037649	0.078975									97.99	0.105254	0.118218
		98.19	0.031341	0.072484									98.18	0.104404	0.116411
		98.38	0.036143	0.081986									98.38	0.103807	0.117533
		98.6	0.035804	0.076558									98.59	0.101488	0.118624
		98.8	0.035321	0.073993									98.79	0.100687	0.119579
		99	0.039099	0.074682									98.98	0.104983	0.116682
		99.2	0.042217	0.079296									99.2	0.101399	0.117495
		99.39	0.034446	0.078858									99.38	0.106826	0.120003
		99.59	0.033582	0.080415									99.59	0.102602	0.116064
		99.78	0.029715	0.073709									99.77	0.103783	0.115027
		100	0.031216	0.073408									99.99	0.101303	0.116803
		100.2	0.035322	0.077296
		100.39	0.031235	0.079363
		100.59	0.037409	0.076558
		100.8	0.032573	0.074999
		100.98	0.029294	0.069221
		101.2	0.038695	0.080337
		101.4	0.036744	0.079874
		101.58	0.036839	0.079688
		101.79	0.033847	0.081693
		102	0.038039	0.078421
		102.18	0.041803	0.084417
		102.4	0.035918	0.078255
		102.59	0.032951	0.07314
		102.78	0.037726	0.082785
		103	0.037528	0.080455
		103.2	0.032826	0.077288
		103.39	0.031651	0.075579
		103.6	0.041285	0.082298
		103.79	0.037915	0.080022
		103.98	0.035846	0.076567
		104.2	0.028555	0.074389
		104.4	0.034779	0.077242
		104.59	0.038261	0.079023
		104.81	0.030664	0.079393
		104.99	0.038639	0.080897
		105.18	0.035916	0.077854
		105.4	0.03475	0.081186
		105.6	0.03833	0.081034
		105.8	0.035093	0.081843
		105.99	0.036157	0.076762
		106.19	0.031861	0.077708
		106.4	0.035212	0.078372
		106.6	0.034212	0.075527
		106.8	0.038688	0.082277
		106.99	0.03236	0.075078
		107.19	0.033127	0.08109
		107.39	0.043128	0.083377
		107.6	0.035432	0.075589
		107.78	0.033986	0.079734
		108	0.034584	0.079014
		108.19	0.041867	0.083155
		108.38	0.039028	0.081103
		108.6	0.031193	0.076874
		108.8	0.034122	0.074498
		108.99	0.037735	0.073527
		109.2	0.032588	0.071886
		109.39	0.030028	0.075605
		109.58	0.037913	0.081051
		109.8	0.042851	0.083383
		110	0.042874	0.087203
		110.19	0.03703	0.078352
		110.41	0.036067	0.077721
		110.59	0.042665	0.081636
		110.78	0.041704	0.081359
		111	0.032888	0.079964
		111.2	0.034874	0.082007
		111.39	0.036029	0.079484
		111.59	0.035983	0.07767
		111.79	0.027039	0.075697
		111.98	0.038855	0.08387
		112.2	0.041567	0.08112
		112.4	0.028543	0.071865
		112.59	0.03491	0.077803
		112.79	0.034398	0.077939
		113	0.036454	0.074399
		113.2	0.034397	0.077637
		113.39	0.035778	0.08292
		113.6	0.0328	0.081109
		113.79	0.037002	0.079231
		113.98	0.03273	0.079398
		114.2	0.0362	0.073932
		114.4	0.037469	0.082042
		114.59	0.038809	0.08156
		114.79	0.03823	0.084914
		114.99	0.035293	0.079634
		115.18	0.033417	0.079225
		115.4	0.033827	0.08051
		115.6	0.038598	0.077528
		115.79	0.037527	0.078587
		116.01	0.03585	0.082525
		116.19	0.031106	0.077102
		116.38	0.036724	0.078711
		116.6	0.026878	0.077236
		116.8	0.036432	0.083825
		116.99	0.038116	0.081736
		117.19	0.038026	0.086358
		117.39	0.032517	0.076297
		117.58	0.036833	0.082268
		117.8	0.040622	0.085477
		118	0.043051	0.086817
		118.19	0.040345	0.083831
		118.39	0.036509	0.081998
		118.6	0.040135	0.08385
		118.78	0.03274	0.081418
		119	0.038419	0.081875
		119.2	0.03468	0.081997
		119.39	0.035264	0.082858
		119.59	0.039261	0.07993
		119.8	0.038802	0.085282
		120	0.032428	0.07744
		120.19	0.035095	0.080566
		120.41	0.034701	0.074396
		120.59	0.03915	0.081585
		120.78	0.041935	0.080311
		120.98	0.041893	0.091742
		121.2	0.03707	0.077856
		121.39	0.038898	0.080989
		121.59	0.030801	0.075643
		121.79	0.035017	0.084436
		121.98	0.032882	0.074925
		122.2	0.031594	0.081297
		122.4	0.038973	0.084324
		122.59	0.038988	0.083784
		122.79	0.035346	0.084304
		122.99	0.037759	0.085526
		123.18	0.035201	0.078344
		123.4	0.038329	0.086694
		123.6	0.034281	0.079075
		123.79	0.037035	0.077153
		123.99	0.042419	0.088659
		124.2	0.037885	0.078268
		124.38	0.038539	0.082179
		124.6	0.035752	0.08191
		124.8	0.037218	0.08273
		124.99	0.040074	0.07929
		125.19	0.036361	0.083271
		125.4	0.039302	0.084147
		125.58	0.036339	0.083765
		125.8	0.041289	0.086628
		126.01	0.037368	0.087995
		126.19	0.0392	0.082859
		126.4	0.036952	0.081493
		126.6	0.041129	0.080081
		126.8	0.037225	0.084161
		126.99	0.033688	0.080059
		127.19	0.035807	0.082705
		127.39	0.032875	0.076511
		127.58	0.037529	0.082876
		127.8	0.040143	0.085145
		128	0.040437	0.080405
		128.19	0.035859	0.084002
		128.39	0.043133	0.087848
		128.6	0.042254	0.088404
		128.78	0.03458	0.082428
		129	0.038258	0.082602
		129.2	0.039668	0.087656
		129.39	0.04011	0.083388
		129.59	0.043478	0.088285
		129.8	0.04193	0.086544
		129.98	0.033876	0.0849
		130.2	0.043643	0.085853
		130.4	0.037953	0.078153
		130.59	0.043541	0.084241
		130.79	0.041117	0.086174
		131	0.040477	0.086261
		131.18	0.039369	0.081905
		131.4	0.036697	0.080866
		131.59	0.042133	0.087884
		131.78	0.038622	0.084782
		132	0.03452	0.080008
		132.2	0.038713	0.082943
		132.39	0.038103	0.082899
		132.6	0.040534	0.084682
		132.79	0.041458	0.089473
		132.98	0.037198	0.080093
		133.2	0.039197	0.080943
		133.4	0.041678	0.086455
		133.6	0.036077	0.081262
		133.79	0.030806	0.083996
		133.99	0.035922	0.084656
		134.2	0.029906	0.081058
		134.38	0.032989	0.083314
		134.59	0.038619	0.087057
		134.8	0.039659	0.087219
		134.98	0.037655	0.085628
		135.19	0.036292	0.084353
		135.4	0.037566	0.082662
		135.58	0.039533	0.086135
		135.8	0.036992	0.08335
		136	0.031392	0.080079
		136.18	0.041608	0.086418
		136.39	0.036844	0.079623
		136.6	0.032639	0.083221
		136.79	0.03969	0.083936
		137	0.034207	0.081457
		137.19	0.042602	0.086886
		137.38	0.039507	0.083651
		137.6	0.037536	0.085255
		137.8	0.033364	0.08554
		137.99	0.035426	0.082588
		138.2	0.039081	0.084352
		138.39	0.038647	0.086933
		138.58	0.044286	0.086382
		138.8	0.034047	0.084429
		139	0.035818	0.085905
		139.19	0.034718	0.085771
		139.41	0.037345	0.078609
		139.59	0.041763	0.085595
		139.78	0.031223	0.076511
		140	0.03371	0.081712
		140.2	0.03618	0.081792
		140.4	0.039264	0.082559
		140.58	0.040156	0.087241
		140.79	0.040829	0.089074
		141	0.037228	0.082407
		141.18	0.038342	0.084926
		141.4	0.032826	0.084372
		141.59	0.037597	0.082679
		141.78	0.03747	0.084097
		142	0.04069	0.086306
		142.2	0.039274	0.089514
		142.39	0.038617	0.086613
		142.6	0.035039	0.082917
		142.79	0.037092	0.088212
		142.98	0.03794	0.086933
		143.2	0.035959	0.089915
		143.4	0.035934	0.089038
		143.59	0.047129	0.095662
		143.8	0.038475	0.089196
		143.99	0.033778	0.081924
		144.18	0.036208	0.088789
		144.4	0.04582	0.08862
		144.6	0.041054	0.088074
		144.79	0.037783	0.089146
		144.99	0.047766	0.090136
		145.19	0.039896	0.085245
		145.38	0.03751	0.086878
		145.6	0.034504	0.089618
		145.8	0.0409	0.09216
		145.99	0.032918	0.08143
		146.19	0.041639	0.088254
		146.39	0.040701	0.087882
		146.58	0.039491	0.089608
		146.8	0.038459	0.087696
		147	0.040962	0.084525
		147.19	0.038634	0.088602
		147.39	0.036489	0.087627
		147.58	0.037075	0.084887
		147.78	0.040769	0.088663
		147.99	0.038698	0.08818
		148.2	0.036886	0.088935
		148.39	0.040347	0.086156
		148.58	0.038023	0.08755
		148.8	0.035953	0.088367
		149	0.042036	0.089293
		149.19	0.036298	0.083572
		149.41	0.038647	0.086888
		149.59	0.035061	0.08639
		149.78	0.031927	0.086822
		150	0.03561	0.083781
		150.2	0.038646	0.087427
		150.39	0.035766	0.087691
		150.59	0.041004	0.086373
		150.79	0.045416	0.088275
		150.98	0.03673	0.085894
		151.2	0.03989	0.087123
		151.4	0.040119	0.093178
		151.59	0.038259	0.086346
		151.79	0.03917	0.085647
		151.99	0.034133	0.087967
		152.18	0.037038	0.087984
		152.4	0.036882	0.086917
		152.6	0.041013	0.090446
		152.79	0.037131	0.083056
		152.99	0.034008	0.081751
		153.2	0.038703	0.08584
		153.38	0.036687	0.087925
		153.59	0.036522	0.086491
		153.8	0.040519	0.087749
		153.99	0.044244	0.090979
		154.18	0.03743	0.084245
		154.4	0.032965	0.086485
		154.6	0.037201	0.084498
		154.79	0.034042	0.082234
		154.99	0.039571	0.087837
		155.19	0.040783	0.089911
		155.38	0.034533	0.086218
		155.6	0.039563	0.08424
		155.8	0.040297	0.092777
		155.99	0.031985	0.089212
		156.19	0.037943	0.085701
		156.39	0.036097	0.087008
		156.58	0.036169	0.086708
		156.8	0.034821	0.084303
		157	0.037845	0.088993
		157.19	0.036129	0.086395
		157.38	0.034236	0.081597
		157.6	0.038823	0.086589
		157.78	0.038367	0.084858
		158	0.038629	0.086562
		158.2	0.046511	0.098056
		158.39	0.036265	0.086282
		158.59	0.043202	0.087798
		158.8	0.030628	0.086904
		158.98	0.043797	0.09106
		159.2	0.040058	0.086725
		159.4	0.039418	0.084036
		159.59	0.037436	0.090234
		159.78	0.036391	0.089378
		160	0.037257	0.08969
		160.18	0.034936	0.082458
		160.4	0.036447	0.084037
		160.59	0.036037	0.088405
		160.79	0.03702	0.083201
		160.98	0.039897	0.087625
		161.2	0.033012	0.089758
		161.4	0.038299	0.085494
		161.59	0.040269	0.092473
		161.78	0.038752	0.087167
		161.99	0.038711	0.084815
		162.18	0.041741	0.095706
		162.4	0.0399	0.08656
		162.6	0.040595	0.090149
		162.79	0.042999	0.092821
		162.99	0.040455	0.096388
		163.2	0.037379	0.083528
		163.38	0.041229	0.088608
		163.6	0.033687	0.078369
		163.8	0.03966	0.087233
		163.99	0.039551	0.087506
		164.19	0.039567	0.0913
		164.4	0.034399	0.08604
		164.58	0.039394	0.087795
		164.8	0.039301	0.088372
		165.01	0.042464	0.086779
		165.18	0.041032	0.091814
		165.4	0.040367	0.090924
		165.6	0.036553	0.086323
		165.79	0.035496	0.089274
		166	0.039241	0.087958
		166.19	0.040737	0.087458
		166.38	0.04289	0.090956
		166.6	0.041715	0.089898
		166.78	0.038439	0.092052
		166.99	0.041667	0.089757
		167.2	0.036036	0.085927
		167.38	0.042465	0.095447
		167.58	0.040365	0.085984
		167.8	0.039231	0.090871
		168	0.041643	0.088004
		168.2	0.045326	0.088701
		168.39	0.038811	0.087607
		168.58	0.037764	0.088603
		168.8	0.035508	0.083856
		168.98	0.03922	0.087985
		169.2	0.038961	0.090768
		169.4	0.040004	0.086404
		169.58	0.037598	0.089712
		169.79	0.038172	0.087309
		170	0.038265	0.090163
		170.18	0.036718	0.090214
		170.4	0.042363	0.087536
		170.59	0.041302	0.091087
		170.78	0.040356	0.088619
		171	0.042329	0.085434
		171.2	0.040578	0.091618
		171.39	0.036572	0.084972
		171.6	0.039247	0.086483
		171.79	0.040696	0.093448
		171.98	0.037277	0.08483
		172.2	0.034345	0.085621
		172.4	0.040612	0.093232
		172.59	0.040191	0.092035
		172.81	0.03471	0.0858
		172.99	0.045065	0.096588
		173.18	0.042724	0.089217
		173.4	0.042524	0.086646
		173.6	0.032655	0.084038
		173.79	0.044184	0.091749
		173.99	0.040026	0.08781
		174.19	0.041602	0.091322
		174.38	0.038102	0.08359
		174.6	0.043786	0.092566
		174.79	0.038901	0.090759
		174.99	0.037961	0.087304
		175.19	0.036097	0.086055
		175.39	0.039325	0.086237
		175.6	0.038249	0.090896
		175.78	0.039794	0.094479
		175.99	0.040733	0.081707
		176.19	0.040421	0.089059
		176.38	0.038611	0.081439
		176.6	0.038718	0.091134
		176.8	0.046554	0.092397
		176.99	0.039903	0.090351
		177.2	0.038121	0.083152
		177.39	0.036779	0.089858
		177.58	0.036623	0.089405
		177.8	0.040015	0.090442
		178	0.045787	0.094257
		178.19	0.037769	0.081954
		178.39	0.043644	0.090146
		178.59	0.039165	0.086268
		178.78	0.036005	0.093469
		179	0.041177	0.092483
		179.2	0.043402	0.090965
		179.39	0.038344	0.092499
		179.59	0.042092	0.094163
		179.79	0.038128	0.081847
		179.98	0.039574	0.08983
		180.2	0.036508	0.091
		180.4	0.037369	0.090803
		180.59	0.037646	0.090352
		180.79	0.033803	0.084473
		181	0.040386	0.087887
		181.18	0.043018	0.088305
		181.39	0.044332	0.093548
		181.6	0.034118	0.087075
		181.79	0.03864	0.091433
		181.98	0.04518	0.093287
		182.18	0.034903	0.085471
		182.38	0.043897	0.08913
		182.59	0.03881	0.091441
		182.8	0.038091	0.088742
		182.99	0.045935	0.099061
		183.18	0.041487	0.087012
		183.38	0.039377	0.094685
		183.6	0.037507	0.093286
		183.79	0.041538	0.094079
		183.99	0.042924	0.09498
		184.19	0.038982	0.093114
		184.38	0.043769	0.091653
		184.6	0.045347	0.093782
		184.8	0.034251	0.086004
		184.99	0.043232	0.0975
		185.19	0.040842	0.090228
		185.39	0.038023	0.090417
		185.58	0.048401	0.096354
		185.8	0.03852	0.088493
		186	0.041144	0.091612
		186.19	0.040584	0.089078
		186.39	0.039155	0.090743
		186.6	0.047233	0.095569
		186.78	0.038852	0.0908
		187	0.036768	0.0902
		187.2	0.045879	0.09457
		187.39	0.042676	0.09216
		187.59	0.039792	0.092784
		187.78	0.038893	0.091075
		187.98	0.040713	0.089175
		188.2	0.040207	0.088896
		188.39	0.041064	0.087922
		188.59	0.044166	0.093063
		188.78	0.039894	0.088951
		189	0.041933	0.094483
		189.2	0.037196	0.086139
		189.39	0.041549	0.09307
		189.59	0.044299	0.097544
		189.79	0.034597	0.085528
		189.98	0.043499	0.09267
		190.2	0.037385	0.091582

## Sheet: supplementary fig 1
supplementary fig 1a		dilution	gHgL
		25	1.196	1.197
		75	1.122	1.124
		225	1.059	1.058
		675	0.994	0.996
		2025	0.869	0.867
		6075	0.599	0.598
		18225	0.352	0.35
		54675	0.197	0.193
supplementary fig 1b		dilution	B cell	epithelial cell
		25	99.3222
		50	99.1228
		100	94.9761	95.5
		200	86.6029	85.0465
		400	3.14992	79.5485
		800	-2.07336	73.4927
		1600	-6.25997	32.6162
		3200	-4.1866	8.71182
		6400		9.34927
supplementary fig 1c			1.5625 nM	3.125 nM	6.25 nM	12.5 nM	25 nM							supplementary fig 1d			1.5625 nM	3.125 nM	6.25 nM	12.5 nM	25 nM
		0	0	0	0	0	0									0	0	0	0	0	0
		0.100006	0	0	0	0	0									0.100006	0	0	0	0	0
		0.199997	0.038982	0.088014	0.181916	0.373083	0.753365									0.199997	0.053173	0.107647	0.22142	0.434419	0.872068
		0.300003	0.077969	0.176037	0.36384	0.746151	1.50657									0.300003	0.106351	0.215298	0.442825	0.868715	1.74352
		0.400009	0.116954	0.264053	0.545744	1.11915	2.25951									0.400009	0.159526	0.322936	0.664183	1.30282	2.61422
		0.5	0.155931	0.35205	0.727601	1.49202	3.01206									0.5	0.212689	0.430546	0.885458	1.73668	3.48404
		0.600006	0.194912	0.440055	0.909465	1.86487	3.76446									0.600006	0.265857	0.53816	1.10672	2.17041	4.35324
		0.699997	0.233885	0.528041	1.09128	2.2376	4.51647									0.699997	0.319014	0.645746	1.3279	2.60388	5.22156
		0.800003	0.272862	0.616034	1.27311	2.61031	5.26832									0.800003	0.372176	0.753335	1.54906	3.03724	6.08927
		0.900009	0.311838	0.704022	1.45491	2.98295	6.0199									0.900009	0.425335	0.860913	1.77018	3.4704	6.95622
		1	0.350805	0.79199	1.63667	3.35546	6.7711									1	0.478482	0.968461	1.99121	3.90331	7.8223
		1.10001	0.389777	0.879966	1.81844	3.72796	7.52214									1.10001	0.531634	1.07601	2.21223	4.3361	8.68776
		1.2	0.428741	0.967923	2.00016	4.10033	8.27279									1.2	0.584775	1.18354	2.43317	4.76863	9.55234
		1.3	0.467709	1.05589	2.18189	4.47268	9.02329									1.3	0.637921	1.29107	2.65409	5.20105	10.4163
		1.40001	0.506675	1.14385	2.36359	4.84497	9.77351									1.40001	0.691063	1.39858	2.87497	5.63327	11.2795
		1.5	0.545634	1.23179	2.54525	5.21712	10.5234									1.5	0.744194	1.50607	3.09576	6.06524	12.1419
		1.60001	0.584596	1.31973	2.72692	5.58926	11.273									1.60001	0.79733	1.61356	3.31654	6.49709	13.0036
		1.7	0.623551	1.40766	2.90854	5.96128	12.0223									1.7	0.850455	1.72102	3.53723	6.92868	13.8644
		1.8	0.66251	1.4956	3.09017	6.33328	12.7715									1.8	0.903584	1.82849	3.75792	7.36015	14.7247
		1.90001	0.701466	1.58353	3.27178	6.7052	13.5203									1.90001	0.95671	1.93594	3.97855	7.79143	15.5842
		2	0.740416	1.67144	3.45334	7.077	14.2688									2	1.00982	2.04337	4.1991	8.22246	16.4428
		2.10001	0.779369	1.75936	3.63491	7.44878	15.0171									2.10001	1.06295	2.1508	4.41964	8.65337	17.3008
		2.2	0.818314	1.84726	3.81644	7.82044	15.7651									2.2	1.11605	2.2582	4.6401	9.08402	18.1579
		2.3	0.857264	1.93516	3.99797	8.19208	16.5128									2.3	1.16917	2.36561	4.86054	9.51455	19.0144
		2.40001	0.896211	2.02306	4.17948	8.56365	17.2603									2.40001	1.22228	2.473	5.08093	9.94489	19.8701
		2.5	0.935151	2.11095	4.36094	8.93509	18.0075									2.5	1.27538	2.58036	5.30124	10.375	20.725
		2.60001	0.974095	2.19884	4.54241	9.30652	18.7544									2.60001	1.32848	2.68773	5.52154	10.8049	21.5793
		2.7	1.01303	2.28671	4.72384	9.67782	19.501									2.7	1.38157	2.79507	5.74175	11.2347	22.4327
		2.8	1.05197	2.37459	4.90527	10.0491	20.2474									2.8	1.43467	2.90242	5.96195	11.6642	23.2855
		2.90001	1.09091	2.46246	5.08668	10.4203	20.9935									2.90001	1.48776	3.00975	6.18211	12.0937	24.1376
		3	1.12984	2.55031	5.26805	10.7914	21.7393									3	1.54085	3.11705	6.40218	12.5228	24.9887
		3.10001	1.16878	2.63817	5.44942	11.1625	22.4849									3.10001	1.59393	3.22436	6.62223	12.9518	25.8393
		3.2	1.2077	2.72601	5.63075	11.5334	23.2301									3.2	1.64701	3.33164	6.84221	13.3806	26.689
		3.3	1.24663	2.81386	5.81208	11.9043	23.9752									3.3	1.70009	3.43892	7.06217	13.8093	27.538
		3.40001	1.28556	2.90171	5.9934	12.2752	24.7199									3.40001	1.75317	3.54619	7.28208	14.2377	28.3864
		3.5	1.32448	2.98953	6.17466	12.6459	25.4643									3.5	1.80623	3.65343	7.50191	14.6659	29.2338
		3.60001	1.36341	3.07736	6.35594	13.0166	26.2086									3.60001	1.85931	3.76068	7.72172	15.094	30.0807
		3.7	1.40233	3.16518	6.53716	13.3872	26.9524									3.7	1.91237	3.86789	7.94146	15.5219	30.9267
		3.8	1.44125	3.253	6.7184	13.7578	27.6961									3.8	1.96543	3.97512	8.16118	15.9496	31.772
		3.90001	1.48017	3.34081	6.89962	14.1283	28.4395									3.90001	2.01849	4.08233	8.38085	16.3771	32.6167
		4	1.51908	3.42861	7.08078	14.4986	29.1825									4	2.07154	4.18951	8.60044	16.8044	33.4604
		4.10001	1.558	3.51641	7.26196	14.869	29.9254									4.10001	2.1246	4.29669	8.82001	17.2315	34.3036
		4.2	1.59691	3.60419	7.44309	15.2392	30.6679									4.2	2.17764	4.40385	9.03951	17.6584	35.1459
		4.3	1.63582	3.69199	7.62423	15.6094	31.4102									4.3	2.23069	4.51101	9.25898	18.0852	35.9875
		4.40001	1.67473	3.77977	7.80535	15.9796	32.1522									4.40001	2.28374	4.61815	9.47842	18.5118	36.8284
		4.5	1.71363	3.86754	7.98642	16.3496	32.8939									4.5	2.33677	4.72527	9.69776	18.9381	37.6685
		4.60001	1.75254	3.95531	8.16749	16.7196	33.6354									4.60001	2.38981	4.8324	9.9171	19.3644	38.508
		4.7	1.79144	4.04307	8.34853	17.0894	34.3765									4.7	2.44284	4.93949	10.1364	19.7903	39.3466
		4.8	1.83034	4.13083	8.52956	17.4593	35.1174									4.8	2.49587	5.04659	10.3556	20.2162	40.1845
		4.90001	1.86924	4.21859	8.71058	17.8291	35.8581									4.90001	2.5489	5.15368	10.5748	20.6418	41.0218
		5	1.90814	4.30633	8.89156	18.1987	36.5984									5	2.60192	5.26074	10.7939	21.0672	41.8582
		5.10001	1.94703	4.39407	9.07254	18.5684	37.3385									5.10001	2.65494	5.3678	11.013	21.4925	42.6939
		5.2	1.98592	4.4818	9.25347	18.9379	38.0783									5.2	2.70795	5.47483	11.232	21.9175	43.5288
		5.3	2.02482	4.56953	9.43441	19.3074	38.8178									5.3	2.76097	5.58187	11.451	22.3424	44.3631
		5.40001	2.06371	4.65726	9.61533	19.6768	39.5571									5.40001	2.81398	5.68889	11.6699	22.7672	45.1967
		5.5	2.10259	4.74497	9.7962	20.0461	40.2961									5.5	2.86698	5.79589	11.8888	23.1916	46.0294
		5.60001	2.14148	4.83269	9.97708	20.4154	41.0348									5.60001	2.91999	5.90289	12.1077	23.616	46.8614
		5.7	2.18036	4.92038	10.1579	20.7845	41.7732									5.7	2.97298	6.00986	12.3264	24.0401	47.6927
		5.8	2.21925	5.00809	10.3388	21.1536	42.5114									5.8	3.02598	6.11684	12.5452	24.464	48.5233
		5.90001	2.25813	5.09579	10.5196	21.5227	43.2493									5.90001	3.07898	6.2238	12.7639	24.8878	49.3532
		6	2.29701	5.18347	10.7004	21.8916	43.9868									6	3.13197	6.33074	12.9825	25.3114	50.1822
		6.10001	2.33589	5.27116	10.8811	22.2606	44.7242									6.10001	3.18496	6.43768	13.2012	25.7348	51.0106
		6.2	2.37476	5.35883	11.0619	22.6293	45.4612									6.2	3.23794	6.54459	13.4197	26.1579	51.8382
		6.3	2.41363	5.4465	11.2426	22.9981	46.1981									6.3	3.29092	6.6515	13.6382	26.581	52.6651
		6.40001	2.45251	5.53418	11.4233	23.3668	46.9346									6.40001	3.3439	6.75841	13.8567	27.0038	53.4913
		6.5	2.49137	5.62183	11.604	23.7354	47.6708									6.5	3.39687	6.86528	14.0751	27.4264	54.3167
		6.60001	2.53024	5.70949	11.7847	24.104	48.4068									6.60001	3.44985	6.97216	14.2934	27.8489	55.1414
		6.7	2.5691	5.79713	11.9653	24.4724	49.1424									6.7	3.50281	7.07901	14.5117	28.2711	55.9653
		6.8	2.60797	5.88477	12.146	24.8408	49.8779									6.8	3.55578	7.18586	14.73	28.6932	56.7886
		6.90001	2.64683	5.97242	12.3266	25.2092	50.6131									6.90001	3.60874	7.2927	14.9482	29.1151	57.6111
		7	2.68569	6.06004	12.5072	25.5774	51.3478									7	3.6617	7.39952	15.1664	29.5368	58.4328
		7.10001	2.72455	6.14767	12.6878	25.9456	52.0825									7.10001	3.71466	7.50633	15.3845	29.9584	59.2539
		7.2	2.76341	6.23528	12.8683	26.3137	52.8167									7.2	3.7676	7.61312	15.6026	30.3797	60.0742
		7.3	2.80226	6.3229	13.0489	26.6817	53.5508									7.3	3.82055	7.71992	15.8206	30.8008	60.8938
		7.40001	2.84112	6.41051	13.2294	27.0497	54.2846									7.40001	3.8735	7.8267	16.0386	31.2218	61.7127
		7.5	2.87996	6.49811	13.4099	27.4176	55.018									7.5	3.92644	7.93345	16.2565	31.6426	62.5307
		7.60001	2.91882	6.58571	13.5904	27.7854	55.7513									7.60001	3.97938	8.0402	16.4744	32.0632	63.3481
		7.7	2.95766	6.67329	13.7708	28.1531	56.4841									7.7	4.03231	8.14693	16.6922	32.4836	64.1647
		7.8	2.99651	6.76088	13.9512	28.5208	57.2168									7.8	4.08525	8.25366	16.91	32.9038	64.9807
		7.90001	3.03535	6.84847	14.1317	28.8884	57.9492									7.90001	4.13818	8.36038	17.1278	33.3239	65.796
		8	3.07419	6.93603	14.312	29.2559	58.6813									8	4.1911	8.46707	17.3454	33.7437	66.6103
		8.10001	3.11303	7.0236	14.4924	29.6234	59.4132									8.10001	4.24403	8.57377	17.5631	34.1634	67.4241
		8.2	3.15187	7.11116	14.6728	29.9908	60.1446									8.2	4.29694	8.68043	17.7807	34.5828	68.2371
		8.3	3.19071	7.19872	14.8531	30.3581	60.876									8.3	4.34986	8.7871	17.9982	35.0021	69.0494
		8.40001	3.22954	7.28627	15.0335	30.7254	61.607									8.40001	4.40278	8.89376	18.2157	35.4212	69.861
		8.5	3.26837	7.37381	15.2137	31.0925	62.3377									8.5	4.45568	9.00039	18.4332	35.8401	70.6718
		8.60001	3.30721	7.46136	15.394	31.4596	63.0682									8.60001	4.50859	9.10703	18.6506	36.2589	71.4819
		8.7	3.34603	7.54888	15.5743	31.8267	63.7983									8.7	4.56149	9.21363	18.8679	36.6774	72.2912
		8.8	3.38486	7.63641	15.7545	32.1936	64.5282									8.8	4.6144	9.32024	19.0852	37.0958	73.0999
		8.90001	3.42369	7.72394	15.9347	32.5605	65.2579									8.90001	4.6673	9.42684	19.3025	37.514	73.9079
		9	3.46251	7.81145	16.1149	32.9273	65.9871									9	4.72019	9.5334	19.5197	37.9319	74.7151
		9.10001	3.50133	7.89896	16.2951	33.2941	66.7162									9.10001	4.77308	9.63998	19.7369	38.3497	75.5216
		9.2	3.54015	7.98646	16.4753	33.6607	67.445									9.2	4.82596	9.74652	19.954	38.7673	76.3273
		9.3	3.57897	8.07396	16.6554	34.0273	68.1735									9.3	4.87885	9.85307	20.171	39.1848	77.1323
		9.40001	3.61778	8.16146	16.8356	34.3939	68.9018									9.40001	4.93173	9.9596	20.3881	39.602	77.9367
		9.5	3.65659	8.24894	17.0156	34.7603	69.6297									9.5	4.98461	10.0661	20.605	40.0191	78.7402
		9.60001	3.69541	8.33643	17.1957	35.1267	70.3574									9.60001	5.03749	10.1726	20.822	40.436	79.5431
		9.7	3.73422	8.42389	17.3758	35.493	71.0847									9.7	5.09035	10.2791	21.0388	40.8526	80.3451
		9.8	3.77303	8.51137	17.5558	35.8592	71.8119									9.8	5.14322	10.3856	21.2556	41.2692	81.1466
		9.90001	3.81183	8.59884	17.7359	36.2254	72.5388									9.90001	5.19609	10.4921	21.4724	41.6855	81.9473
		10	3.85064	8.68629	17.9158	36.5915	73.2653									10	5.24895	10.5985	21.6892	42.1016	82.7472
		10.1	3.88944	8.77374	18.0958	36.9575	73.9916									10.1	5.30181	10.705	21.9059	42.5176	83.5465
		10.2	3.92824	8.86118	18.2758	37.3235	74.7176									10.2	5.35466	10.8114	22.1225	42.9333	84.345
		10.3	3.96704	8.94863	18.4557	37.6893	75.4434									10.3	5.40751	10.9178	22.3391	43.3489	85.1428
		10.4	4.00584	9.03607	18.6357	38.0552	76.1689									10.4	5.46037	11.0242	22.5556	43.7643	85.9399
		10.5	4.04463	9.12349	18.8156	38.4209	76.894									10.5	5.51321	11.1306	22.7721	44.1795	86.7362
		10.6	4.08343	9.21092	18.9955	38.7866	77.6189									10.6	5.56605	11.237	22.9886	44.5945	87.5319
		10.7	4.12222	9.29833	19.1753	39.1521	78.3435									10.7	5.61889	11.3434	23.2049	45.0093	88.3267
		10.8	4.16101	9.38575	19.3552	39.5177	79.0679									10.8	5.67173	11.4497	23.4213	45.424	89.121
		10.9	4.1998	9.47316	19.535	39.8831	79.792									10.9	5.72456	11.5561	23.6376	45.8385	89.9145
		11	4.23858	9.56055	19.7148	40.2484	80.5157									11	5.77739	11.6624	23.8538	46.2528	90.7072
		11.1	4.27737	9.64795	19.8946	40.6138	81.2393									11.1	5.83021	11.7687	24.0701	46.6669	91.4993
		11.2	4.31615	9.73533	20.0743	40.979	81.9625									11.2	5.88303	11.875	24.2862	47.0808	92.2905
		11.3	4.35493	9.82272	20.2541	41.3441	82.6855									11.3	5.93586	11.9813	24.5023	47.4945	93.0812
		11.4	4.39371	9.9101	20.4338	41.7092	83.4082									11.4	5.98868	12.0876	24.7184	47.9081	93.8711
		11.5	4.43248	9.99747	20.6135	42.0742	84.1305									11.5	6.04148	12.1939	24.9344	48.3214	94.6602
		11.6	4.47126	10.0848	20.7932	42.4392	84.8527									11.6	6.0943	12.3002	25.1504	48.7346	95.4487
		11.7	4.51003	10.1722	20.9729	42.804	85.5745									11.7	6.1471	12.4064	25.3663	49.1476	96.2363
		11.8	4.54881	10.2596	21.1525	43.1688	86.2961									11.8	6.19991	12.5126	25.5822	49.5604	97.0234
		11.9	4.58758	10.3469	21.3322	43.5336	87.0174									11.9	6.25271	12.6189	25.798	49.9731	97.8097
		12	4.62634	10.4342	21.5118	43.8982	87.7384									12	6.3055	12.7251	26.0138	50.3854	98.5952
		12.1	4.66511	10.5216	21.6914	44.2628	88.4592									12.1	6.3583	12.8313	26.2295	50.7977	99.3801
		12.2	4.70387	10.6089	21.8709	44.6273	89.1796									12.2	6.41108	12.9375	26.4452	51.2098	100.164
		12.3	4.74263	10.6962	22.0505	44.9917	89.8998									12.3	6.46388	13.0436	26.6608	51.6217	100.948
		12.4	4.7814	10.7836	22.23	45.3561	90.6197									12.4	6.51666	13.1498	26.8764	52.0334	101.73
		12.5	4.82015	10.8709	22.4095	45.7204	91.3393									12.5	6.56944	13.2559	27.0919	52.4449	102.512
		12.6	4.85891	10.9582	22.589	46.0846	92.0587									12.6	6.62222	13.3621	27.3074	52.8562	103.294
		12.7	4.89766	11.0455	22.7685	46.4487	92.7777									12.7	6.67499	13.4682	27.5228	53.2673	104.074
		12.8	4.93642	11.1328	22.9479	46.8128	93.4965									12.8	6.72776	13.5743	27.7383	53.6783	104.854
		12.9	4.97517	11.2201	23.1274	47.1768	94.215									12.9	6.78054	13.6804	27.9536	54.0891	105.633
		13	5.01392	11.3073	23.3068	47.5407	94.9332									13	6.8333	13.7865	28.1689	54.4997	106.412
		13.1	5.05267	11.3946	23.4862	47.9046	95.6512									13.1	6.88606	13.8926	28.3842	54.9101	107.189
		13.2	5.09141	11.4819	23.6655	48.2684	96.3688									13.2	6.93881	13.9986	28.5993	55.3203	107.966
		13.3	5.13016	11.5692	23.8449	48.6321	97.0862									13.3	6.99157	14.1047	28.8145	55.7304	108.743
		13.4	5.1689	11.6564	24.0242	48.9958	97.8034									13.4	7.04433	14.2108	29.0296	56.1403	109.518
		13.5	5.20764	11.7437	24.2035	49.3593	98.5201									13.5	7.09707	14.3168	29.2447	56.5499	110.293
		13.6	5.24638	11.8309	24.3828	49.7228	99.2367									13.6	7.14982	14.4228	29.4597	56.9594	111.067
		13.7	5.28511	11.9182	24.5621	50.0862	99.9529									13.7	7.20256	14.5288	29.6746	57.3687	111.841
		13.8	5.32385	12.0054	24.7413	50.4496	100.669									13.8	7.2553	14.6348	29.8896	57.7778	112.614
		13.9	5.36258	12.0927	24.9206	50.8129	101.385									13.9	7.30804	14.7408	30.1044	58.1868	113.386
		14	5.40131	12.1799	25.0998	51.176	102.1									14	7.36077	14.8467	30.3193	58.5955	114.157
		14.1	5.44004	12.2671	25.279	51.5392	102.815									14.1	7.4135	14.9527	30.534	59.0041	114.927
		14.2	5.47876	12.3543	25.4581	51.9022	103.53									14.2	7.46622	15.0586	30.7488	59.4125	115.697
		14.3	5.51749	12.4415	25.6373	52.2652	104.245									14.3	7.51895	15.1646	30.9634	59.8207	116.466
		14.4	5.55622	12.5287	25.8164	52.6282	104.959									14.4	7.57167	15.2705	31.1781	60.2287	117.235
		14.5	5.59493	12.6159	25.9956	52.991	105.673									14.5	7.62438	15.3764	31.3926	60.6365	118.003
		14.6	5.63366	12.7031	26.1747	53.3538	106.387									14.6	7.6771	15.4823	31.6072	61.0442	118.77
		14.7	5.67237	12.7903	26.3537	53.7164	107.1									14.7	7.72981	15.5882	31.8217	61.4516	119.536
		14.8	5.71109	12.8775	26.5328	54.0791	107.814									14.8	7.78252	15.694	32.0361	61.859	120.302
		14.9	5.74981	12.9647	26.7118	54.4417	108.526									14.9	7.83522	15.7999	32.2505	62.2661	121.067
		15	5.78851	13.0518	26.8908	54.8041	109.239									15	7.88792	15.9057	32.4648	62.673	121.831
		15.1	5.82723	13.139	27.0698	55.1665	109.951									15.1	7.94062	16.0116	32.6792	63.0797	122.595
		15.2	5.86593	13.2262	27.2488	55.5288	110.663									15.2	7.99331	16.1174	32.8934	63.4862	123.357
		15.3	5.90464	13.3133	27.4278	55.8911	111.375									15.3	8.046	16.2232	33.1076	63.8926	124.12
		15.4	5.94335	13.4005	27.6067	56.2533	112.087									15.4	8.09869	16.329	33.3218	64.2989	124.881
		15.5	5.98205	13.4876	27.7856	56.6154	112.798									15.5	8.15137	16.4348	33.5359	64.7048	125.642
		15.6	6.02075	13.5747	27.9645	56.9775	113.509									15.6	8.20406	16.5406	33.7499	65.1107	126.402
		15.7	6.05945	13.6619	28.1434	57.3394	114.219									15.7	8.25673	16.6463	33.9639	65.5163	127.161
		15.8	6.09815	13.749	28.3222	57.7013	114.93									15.8	8.30941	16.7521	34.1779	65.9217	127.919
		15.9	6.13684	13.8361	28.5011	58.0632	115.64									15.9	8.36208	16.8578	34.3918	66.327	128.677
		16	6.17553	13.9232	28.6799	58.4249	116.35									16	8.41475	16.9635	34.6057	66.7321	129.435
		16.1	6.21423	14.0103	28.8587	58.7866	117.059									16.1	8.46742	17.0692	34.8195	67.137	130.191
		16.2	6.25291	14.0974	29.0375	59.1482	117.769									16.2	8.52007	17.1749	35.0333	67.5417	130.947
		16.3	6.29161	14.1845	29.2162	59.5098	118.478									16.3	8.57273	17.2806	35.247	67.9463	131.702
		16.4	6.33029	14.2716	29.395	59.8713	119.186									16.4	8.62539	17.3863	35.4607	68.3506	132.456
		16.5	6.36897	14.3587	29.5737	60.2326	119.895									16.5	8.67804	17.492	35.6743	68.7548	133.21
		16.6	6.40766	14.4458	29.7524	60.594	120.603									16.6	8.73069	17.5976	35.8879	69.1588	133.963
		16.7	6.44634	14.5328	29.9311	60.9552	121.311									16.7	8.78333	17.7032	36.1014	69.5626	134.715
		16.8	6.48502	14.6199	30.1097	61.3164	122.018									16.8	8.83598	17.8089	36.315	69.9662	135.467
		16.9	6.5237	14.707	30.2884	61.6775	122.726									16.9	8.88862	17.9145	36.5284	70.3697	136.218
		17	6.56237	14.794	30.467	62.0385	123.433									17	8.94125	18.0201	36.7418	70.7729	136.968
		17.1	6.60105	14.8811	30.6456	62.3995	124.139									17.1	8.99389	18.1257	36.9551	71.176	137.717
		17.2	6.63971	14.9681	30.8242	62.7603	124.846									17.2	9.04651	18.2312	37.1684	71.5789	138.466
		17.3	6.67839	15.0552	31.0027	63.1212	125.552									17.3	9.09915	18.3368	37.3817	71.9816	139.214
		17.4	6.71706	15.1422	31.1813	63.4819	126.258									17.4	9.15177	18.4424	37.5949	72.3842	139.962
		17.5	6.75572	15.2292	31.3598	63.8426	126.963									17.5	9.20439	18.5479	37.808	72.7865	140.708
		17.6	6.79439	15.3162	31.5383	64.2032	127.669									17.6	9.25701	18.6534	38.0212	73.1886	141.454
		17.7	6.83304	15.4032	31.7168	64.5637	128.374									17.7	9.30962	18.759	38.2342	73.5906	142.199
		17.8	6.87171	15.4903	31.8952	64.9241	129.079									17.8	9.36223	18.8645	38.4472	73.9924	142.944
		17.9	6.91037	15.5773	32.0737	65.2845	129.783									17.9	9.41484	18.97	38.6602	74.3941	143.688
		18	6.94902	15.6642	32.2521	65.6448	130.487									18	9.46744	19.0754	38.8731	74.7955	144.431
		18.1	6.98768	15.7513	32.4305	66.0051	131.191									18.1	9.52004	19.1809	39.086	75.1967	145.173
		18.2	7.02633	15.8382	32.6089	66.3652	131.895									18.2	9.57264	19.2864	39.2988	75.5978	145.915
		18.3	7.06498	15.9252	32.7873	66.7253	132.598									18.3	9.62523	19.3918	39.5116	75.9987	146.656
		18.4	7.10363	16.0122	32.9656	67.0853	133.301									18.4	9.67783	19.4973	39.7243	76.3994	147.397
		18.5	7.14228	16.0992	33.1439	67.4452	134.004									18.5	9.73041	19.6027	39.937	76.7999	148.137
		18.6	7.18093	16.1861	33.3222	67.8051	134.707									18.6	9.783	19.7081	40.1496	77.2003	148.875
		18.7	7.21957	16.2731	33.5005	68.1649	135.409									18.7	9.83558	19.8134	40.3622	77.6004	149.614
		18.8	7.25821	16.36	33.6788	68.5246	136.111									18.8	9.88816	19.9188	40.5748	78.0004	150.351
		18.9	7.29685	16.447	33.857	68.8843	136.812									18.9	9.94074	20.0242	40.7873	78.4002	151.088
		19	7.33549	16.5339	34.0352	69.2438	137.514									19	9.9933	20.1296	40.9997	78.7998	151.825
		19.1	7.37413	16.6208	34.2134	69.6034	138.215									19.1	10.0459	20.2349	41.2121	79.1993	152.56
		19.2	7.41276	16.7078	34.3916	69.9628	138.916									19.2	10.0984	20.3403	41.4244	79.5985	153.295
		19.3	7.45139	16.7947	34.5698	70.3221	139.616									19.3	10.151	20.4456	41.6367	79.9976	154.029
		19.4	7.49003	16.8816	34.7479	70.6815	140.316									19.4	10.2036	20.5509	41.849	80.3965	154.763
		19.5	7.52865	16.9685	34.926	71.0406	141.016									19.5	10.2561	20.6562	42.0612	80.7952	155.495
		19.6	7.56728	17.0554	35.1042	71.3998	141.716									19.6	10.3087	20.7615	42.2734	81.1937	156.227
		19.7	7.6059	17.1423	35.2822	71.7588	142.415									19.7	10.3612	20.8667	42.4855	81.592	156.959
		19.8	7.64453	17.2292	35.4603	72.1179	143.114									19.8	10.4138	20.972	42.6976	81.9902	157.69
		19.9	7.68315	17.3161	35.6384	72.4768	143.813									19.9	10.4663	21.0773	42.9096	82.3882	158.42
		20	7.72177	17.403	35.8164	72.8356	144.512									20	10.5188	21.1825	43.1215	82.786	159.149
		20.1	7.76039	17.4899	35.9944	73.1944	145.21									20.1	10.5714	21.2877	43.3335	83.1836	159.877
		20.2	7.799	17.5767	36.1724	73.5531	145.908									20.2	10.6239	21.3929	43.5453	83.581	160.605
		20.3	7.83762	17.6636	36.3503	73.9117	146.606									20.3	10.6765	21.4981	43.7572	83.9783	161.333
		20.4	7.87623	17.7505	36.5283	74.2703	147.303									20.4	10.729	21.6033	43.969	84.3754	162.059
		20.5	7.91484	17.8373	36.7062	74.6288	148									20.5	10.7815	21.7085	44.1807	84.7722	162.785
		20.6	7.95345	17.9242	36.8841	74.9872	148.697									20.6	10.834	21.8137	44.3924	85.169	163.51
		20.7	7.99205	18.011	37.062	75.3455	149.394									20.7	10.8865	21.9188	44.604	85.5655	164.235
		20.8	8.03066	18.0978	37.2399	75.7038	150.09									20.8	10.939	22.0239	44.8156	85.9618	164.958
		20.9	8.06927	18.1847	37.4177	76.062	150.786									20.9	10.9916	22.1291	45.0272	86.358	165.682
		21	8.10787	18.2715	37.5955	76.4201	151.482									21	11.0441	22.2342	45.2386	86.754	166.404
		21.1	8.14647	18.3583	37.7734	76.7782	152.177									21.1	11.0966	22.3393	45.4501	87.1498	167.126
		21.2	8.18506	18.4451	37.9511	77.1361	152.872									21.2	11.1491	22.4444	45.6615	87.5454	167.847
		21.3	8.22366	18.5319	38.1289	77.494	153.567									21.3	11.2016	22.5495	45.8729	87.9409	168.567
		21.4	8.26226	18.6187	38.3067	77.8519	154.262									21.4	11.2541	22.6545	46.0842	88.3362	169.287
		21.5	8.30085	18.7055	38.4844	78.2096	154.956									21.5	11.3065	22.7596	46.2954	88.7312	170.006
		21.6	8.33944	18.7923	38.6621	78.5673	155.65									21.6	11.359	22.8646	46.5067	89.1261	170.724
		21.7	8.37802	18.8791	38.8398	78.9249	156.344									21.7	11.4115	22.9697	46.7178	89.5208	171.442
		21.8	8.41661	18.9659	39.0175	79.2825	157.037									21.8	11.464	23.0747	46.9289	89.9154	172.159
		21.9	8.4552	19.0526	39.1951	79.6399	157.73									21.9	11.5165	23.1797	47.14	90.3098	172.875
		22	8.49378	19.1394	39.3727	79.9973	158.423									22	11.569	23.2847	47.351	90.7039	173.591
		22.1	8.53236	19.2262	39.5504	80.3547	159.116									22.1	11.6214	23.3897	47.562	91.0979	174.306
		22.2	8.57094	19.3129	39.7279	80.7119	159.808									22.2	11.6739	23.4946	47.7729	91.4917	175.02
		22.3	8.60952	19.3997	39.9055	81.0691	160.5									22.3	11.7264	23.5996	47.9838	91.8854	175.733
		22.4	8.64809	19.4864	40.0831	81.4262	161.192									22.4	11.7788	23.7045	48.1947	92.2788	176.446
		22.5	8.68666	19.5731	40.2606	81.7832	161.883									22.5	11.8313	23.8095	48.4054	92.6721	177.158
		22.6	8.72524	19.6599	40.4381	82.1402	162.574									22.6	11.8837	23.9144	48.6162	93.0652	177.87
		22.7	8.76381	19.7466	40.6156	82.497	163.265									22.7	11.9362	24.0193	48.8269	93.4581	178.581
		22.8	8.80238	19.8333	40.7931	82.8538	163.956									22.8	11.9886	24.1242	49.0375	93.8508	179.291
		22.9	8.84094	19.92	40.9705	83.2106	164.646									22.9	12.0411	24.2291	49.2481	94.2434	180
		23	8.87951	20.0067	41.1479	83.5672	165.336									23	12.0935	24.3339	49.4587	94.6358	180.709
		23.1	8.91807	20.0935	41.3254	83.9238	166.026									23.1	12.146	24.4388	49.6692	95.028	181.417
		23.2	8.95663	20.1801	41.5027	84.2803	166.715									23.2	12.1984	24.5436	49.8796	95.42	182.125
		23.3	8.99519	20.2668	41.6801	84.6368	167.405									23.3	12.2508	24.6485	50.09	95.8118	182.831
		23.4	9.03375	20.3535	41.8575	84.9932	168.093									23.4	12.3033	24.7533	50.3004	96.2035	183.537
		23.5	9.0723	20.4402	42.0348	85.3494	168.782									23.5	12.3557	24.8581	50.5107	96.5949	184.243
		23.6	9.11086	20.5269	42.2121	85.7057	169.47									23.6	12.4081	24.9629	50.721	96.9862	184.947
		23.7	9.1494	20.6135	42.3894	86.0618	170.158									23.7	12.4605	25.0677	50.9312	97.3773	185.651
		23.8	9.18796	20.7002	42.5667	86.4179	170.846									23.8	12.513	25.1725	51.1414	97.7683	186.355
		23.9	9.22651	20.7869	42.7439	86.7739	171.534									23.9	12.5654	25.2772	51.3515	98.159	187.058
		24	9.26505	20.8735	42.9212	87.1298	172.221									24	12.6178	25.382	51.5616	98.5496	187.76
		24.1	9.30359	20.9602	43.0984	87.4857	172.908									24.1	12.6702	25.4867	51.7716	98.94	188.461
		24.2	9.34213	21.0468	43.2756	87.8414	173.594									24.2	12.7226	25.5915	51.9816	99.3302	189.161
		24.3	9.38068	21.1334	43.4527	88.1972	174.28									24.3	12.775	25.6962	52.1915	99.7202	189.862
		24.4	9.41922	21.2201	43.6299	88.5528	174.966									24.4	12.8274	25.8009	52.4015	100.11	190.561
		24.5	9.45775	21.3067	43.807	88.9084	175.652									24.5	12.8798	25.9056	52.6113	100.5	191.259
		24.6	9.49629	21.3933	43.9841	89.2639	176.338									24.6	12.9322	26.0102	52.8211	100.889	191.957
		24.7	9.53482	21.4799	44.1612	89.6193	177.023									24.7	12.9846	26.1149	53.0308	101.278	192.655
		24.8	9.57335	21.5665	44.3383	89.9746	177.708									24.8	13.037	26.2196	53.2405	101.668	193.351
		24.9	9.61188	21.6531	44.5154	90.3299	178.392									24.9	13.0894	26.3242	53.4502	102.057	194.047
		25	9.65041	21.7397	44.6924	90.6851	179.077									25	13.1417	26.4288	53.6598	102.445	194.742
		25.1	9.68894	21.8263	44.8694	91.0403	179.761									25.1	13.1941	26.5335	53.8694	102.834	195.437
		25.2	9.72746	21.9129	45.0464	91.3953	180.444									25.2	13.2465	26.6381	54.0789	103.222	196.131
		25.3	9.76598	21.9994	45.2234	91.7503	181.128									25.3	13.2988	26.7427	54.2883	103.611	196.824
		25.4	9.8045	22.086	45.4004	92.1052	181.811									25.4	13.3512	26.8472	54.4978	103.999	197.517
		25.5	9.84302	22.1726	45.5773	92.46	182.494									25.5	13.4036	26.9518	54.7071	104.387	198.208
		25.6	9.88154	22.2591	45.7542	92.8148	183.177									25.6	13.4559	27.0564	54.9165	104.774	198.9
		25.7	9.92005	22.3457	45.9311	93.1694	183.859									25.7	13.5083	27.1609	55.1257	105.162	199.59
		25.8	9.95856	22.4322	46.108	93.5241	184.541									25.8	13.5607	27.2654	55.335	105.549	200.28
		25.9	9.99708	22.5188	46.2848	93.8786	185.223									25.9	13.613	27.37	55.5442	105.936	200.97
		26	10.0356	22.6053	46.4616	94.2331	185.904									26	13.6654	27.4745	55.7533	106.323	201.658
		26.1	10.0741	22.6918	46.6385	94.5875	186.585									26.1	13.7177	27.579	55.9624	106.71	202.346
		26.2	10.1126	22.7784	46.8152	94.9418	187.266									26.2	13.77	27.6835	56.1714	107.097	203.033
		26.3	10.1511	22.8649	46.992	95.2961	187.947									26.3	13.8224	27.7879	56.3804	107.483	203.72
		26.4	10.1896	22.9514	47.1688	95.6503	188.627									26.4	13.8747	27.8924	56.5894	107.87	204.405
		26.5	10.2281	23.0379	47.3455	96.0043	189.307									26.5	13.927	27.9968	56.7983	108.256	205.091
		26.6	10.2666	23.1244	47.5223	96.3584	189.987									26.6	13.9794	28.1013	57.0071	108.641	205.775
		26.7	10.3051	23.2109	47.6989	96.7123	190.666									26.7	14.0317	28.2057	57.2159	109.027	206.459
		26.8	10.3436	23.2974	47.8756	97.0662	191.345									26.8	14.084	28.3101	57.4247	109.413	207.142
		26.9	10.3821	23.3839	48.0523	97.42	192.024									26.9	14.1363	28.4145	57.6334	109.798	207.825
		27	10.4206	23.4703	48.2289	97.7737	192.703									27	14.1886	28.5189	57.8421	110.183	208.507
		27.1	10.4591	23.5568	48.4055	98.1274	193.381									27.1	14.241	28.6233	58.0507	110.568	209.188
		27.2	10.4975	23.6433	48.5821	98.481	194.059									27.2	14.2933	28.7276	58.2593	110.953	209.869
		27.3	10.536	23.7297	48.7587	98.8345	194.737									27.3	14.3456	28.832	58.4678	111.338	210.548
		27.4	10.5745	23.8162	48.9353	99.188	195.414									27.4	14.3979	28.9363	58.6763	111.722	211.228
		27.5	10.613	23.9026	49.1118	99.5413	196.091									27.5	14.4502	29.0406	58.8847	112.107	211.906
		27.6	10.6515	23.9891	49.2883	99.8946	196.768									27.6	14.5025	29.145	59.0931	112.491	212.584
		27.7	10.6899	24.0755	49.4648	100.248	197.445									27.7	14.5548	29.2493	59.3014	112.875	213.261
		27.8	10.7284	24.162	49.6413	100.601	198.121									27.8	14.607	29.3535	59.5097	113.258	213.938
		27.9	10.7669	24.2484	49.8178	100.954	198.797									27.9	14.6593	29.4578	59.718	113.642	214.614
		28	10.8054	24.3348	49.9942	101.307	199.473									28	14.7116	29.5621	59.9261	114.025	215.289
		28.1	10.8438	24.4212	50.1706	101.66	200.148									28.1	14.7639	29.6664	60.1343	114.409	215.964
		28.2	10.8823	24.5076	50.347	102.013	200.823									28.2	14.8162	29.7706	60.3424	114.792	216.637
		28.3	10.9208	24.594	50.5234	102.366	201.498									28.3	14.8684	29.8748	60.5505	115.175	217.311
		28.4	10.9593	24.6804	50.6998	102.718	202.173									28.4	14.9207	29.9791	60.7585	115.557	217.983
		28.5	10.9977	24.7668	50.8761	103.071	202.847									28.5	14.973	30.0832	60.9664	115.94	218.655
		28.6	11.0362	24.8532	51.0524	103.424	203.521									28.6	15.0252	30.1874	61.1743	116.322	219.327
		28.7	11.0746	24.9396	51.2287	103.776	204.195									28.7	15.0775	30.2916	61.3822	116.704	219.997
		28.8	11.1131	25.026	51.405	104.128	204.868									28.8	15.1298	30.3958	61.59	117.086	220.667
		28.9	11.1515	25.1123	51.5813	104.481	205.541									28.9	15.182	30.5	61.7978	117.468	221.337
		29	11.19	25.1987	51.7575	104.833	206.214									29	15.2343	30.6041	62.0055	117.85	222.005
		29.1	11.2285	25.285	51.9337	105.185	206.887									29.1	15.2865	30.7082	62.2132	118.231	222.673
		29.2	11.2669	25.3714	52.1099	105.537	207.559									29.2	15.3388	30.8123	62.4208	118.612	223.34
		29.3	11.3054	25.4577	52.2861	105.889	208.231									29.3	15.391	30.9165	62.6284	118.994	224.007
		29.4	11.3438	25.5441	52.4623	106.241	208.903									29.4	15.4433	31.0206	62.836	119.375	224.673
		29.5	11.3822	25.6304	52.6384	106.593	209.574									29.5	15.4955	31.1246	63.0434	119.755	225.339
		29.6	11.4207	25.7167	52.8145	106.945	210.245									29.6	15.5477	31.2287	63.2509	120.136	226.003
		29.7	11.4591	25.803	52.9906	107.297	210.916									29.7	15.5999	31.3328	63.4583	120.516	226.667
		29.8	11.4976	25.8894	53.1667	107.649	211.587									29.8	15.6522	31.4368	63.6656	120.897	227.331
		29.9	11.536	25.9757	53.3428	108	212.257									29.9	15.7044	31.5409	63.873	121.276	227.994
		30	11.5744	26.062	53.5188	108.352	212.927									30	15.7566	31.6449	64.0802	121.656	228.655
		30.1	11.6129	26.1483	53.6948	108.703	213.596									30.1	15.8088	31.7489	64.2874	122.036	229.317
		30.2	11.6513	26.2346	53.8708	109.055	214.266									30.2	15.861	31.8529	64.4946	122.415	229.978
		30.3	11.6897	26.3209	54.0468	109.406	214.935									30.3	15.9132	31.9569	64.7017	122.795	230.638
		30.4	11.7282	26.4072	54.2228	109.757	215.604									30.4	15.9655	32.0609	64.9088	123.174	231.297
		30.5	11.7666	26.4934	54.3987	110.108	216.272									30.5	16.0176	32.1648	65.1158	123.553	231.956
		30.6	11.805	26.5797	54.5746	110.459	216.94									30.6	16.0698	32.2688	65.3228	123.932	232.614
		30.7	11.8434	26.6659	54.7505	110.81	217.608									30.7	16.122	32.3727	65.5297	124.31	233.272
		30.8	11.8819	26.7522	54.9264	111.161	218.276									30.8	16.1742	32.4766	65.7366	124.689	233.929
		30.9	11.9203	26.8385	55.1023	111.512	218.944									30.9	16.2264	32.5806	65.9434	125.067	234.585
		31	11.9587	26.9247	55.2781	111.863	219.611									31	16.2786	32.6845	66.1502	125.445	235.24
		31.1	11.9971	27.011	55.4539	112.214	220.277									31.1	16.3308	32.7884	66.3569	125.823	235.895
		31.2	12.0355	27.0972	55.6297	112.564	220.944									31.2	16.383	32.8922	66.5636	126.201	236.55
		31.3	12.0739	27.1834	55.8055	112.915	221.61									31.3	16.4352	32.9961	66.7703	126.578	237.203
		31.4	12.1123	27.2696	55.9813	113.266	222.276									31.4	16.4873	33.1	66.9769	126.956	237.856
		31.5	12.1507	27.3559	56.157	113.616	222.941									31.5	16.5395	33.2038	67.1834	127.333	238.509
		31.6	12.1891	27.4421	56.3327	113.966	223.607									31.6	16.5917	33.3076	67.3899	127.71	239.16
		31.7	12.2275	27.5283	56.5084	114.317	224.272									31.7	16.6438	33.4114	67.5964	128.087	239.811
		31.8	12.266	27.6145	56.6841	114.667	224.937									31.8	16.696	33.5153	67.8028	128.464	240.462
		31.9	12.3043	27.7007	56.8598	115.017	225.601									31.9	16.7482	33.6191	68.0092	128.84	241.112
		32	12.3428	27.7869	57.0354	115.367	226.265									32	16.8003	33.7228	68.2155	129.216	241.761
		32.1	12.3811	27.873	57.2111	115.717	226.929									32.1	16.8525	33.8266	68.4218	129.592	242.409
		32.2	12.4195	27.9592	57.3867	116.067	227.593									32.2	16.9046	33.9303	68.628	129.968	243.057
		32.3	12.4579	28.0454	57.5622	116.417	228.256									32.3	16.9567	34.0341	68.8342	130.344	243.704
		32.4	12.4963	28.1316	57.7378	116.766	228.919									32.4	17.0089	34.1379	69.0403	130.72	244.35
		32.5	12.5347	28.2177	57.9134	117.116	229.582									32.5	17.061	34.2416	69.2464	131.095	244.996
		32.6	12.5731	28.3039	58.0889	117.466	230.244									32.6	17.1132	34.3453	69.4524	131.47	245.642
		32.7	12.6115	28.39	58.2644	117.815	230.906									32.7	17.1653	34.449	69.6584	131.845	246.286
		32.8	12.6499	28.4762	58.4399	118.165	231.568									32.8	17.2174	34.5527	69.8644	132.22	246.93
		32.9	12.6883	28.5623	58.6153	118.514	232.23									32.9	17.2696	34.6563	70.0703	132.595	247.573
		33	12.7266	28.6484	58.7908	118.864	232.891									33	17.3217	34.76	70.2761	132.97	248.216
		33.1	12.765	28.7346	58.9662	119.213	233.552									33.1	17.3738	34.8636	70.4819	133.344	248.858
		33.2	12.8034	28.8207	59.1416	119.562	234.213									33.2	17.4259	34.9673	70.6877	133.718	249.499
		33.3	12.8418	28.9068	59.317	119.911	234.873									33.3	17.478	35.0709	70.8934	134.092	250.14
		33.4	12.8801	28.9929	59.4924	120.26	235.534									33.4	17.5301	35.1745	71.0991	134.466	250.78
		33.5	12.9185	29.079	59.6677	120.609	236.193									33.5	17.5822	35.2781	71.3047	134.84	251.419
		33.6	12.9569	29.1651	59.843	120.958	236.853									33.6	17.6344	35.3817	71.5103	135.213	252.058
		33.7	12.9952	29.2512	60.0183	121.307	237.512									33.7	17.6864	35.4853	71.7158	135.587	252.696
		33.8	13.0336	29.3373	60.1936	121.655	238.171									33.8	17.7386	35.5889	71.9213	135.96	253.334
		33.9	13.072	29.4234	60.3689	122.004	238.83									33.9	17.7906	35.6924	72.1267	136.333	253.971
		34	13.1103	29.5094	60.5441	122.353	239.488									34	17.8427	35.7959	72.3321	136.706	254.607
		34.1	13.1487	29.5955	60.7193	122.701	240.146									34.1	17.8948	35.8995	72.5374	137.078	255.243
		34.2	13.187	29.6816	60.8945	123.05	240.804									34.2	17.9469	36.003	72.7427	137.451	255.877
		34.3	13.2254	29.7676	61.0697	123.398	241.462									34.3	17.999	36.1065	72.948	137.823	256.512
		34.4	13.2638	29.8537	61.2449	123.746	242.119									34.4	18.0511	36.21	73.1532	138.195	257.146
		34.5	13.3021	29.9397	61.42	124.094	242.776									34.5	18.1031	36.3135	73.3583	138.567	257.779
		34.6	13.3405	30.0257	61.5952	124.443	243.432									34.6	18.1552	36.4169	73.5634	138.939	258.411
		34.7	13.3788	30.1118	61.7703	124.791	244.089									34.7	18.2073	36.5204	73.7685	139.31	259.043
		34.8	13.4171	30.1978	61.9454	125.139	244.745									34.8	18.2593	36.6238	73.9735	139.682	259.674
		34.9	13.4555	30.2838	62.1204	125.487	245.401									34.9	18.3114	36.7273	74.1785	140.053	260.304
		35	13.4938	30.3698	62.2955	125.835	246.056									35	18.3635	36.8307	74.3834	140.424	260.934
		35.1	13.5322	30.4559	62.4705	126.182	246.711									35.1	18.4155	36.9341	74.5882	140.795	261.563
		35.2	13.5705	30.5419	62.6455	126.53	247.366									35.2	18.4676	37.0375	74.793	141.165	262.192
		35.3	13.6089	30.6279	62.8205	126.878	248.021									35.3	18.5196	37.1409	74.9978	141.536	262.82
		35.4	13.6472	30.7139	62.9955	127.225	248.675									35.4	18.5717	37.2443	75.2026	141.906	263.447
		35.5	13.6855	30.7998	63.1704	127.573	249.329									35.5	18.6237	37.3476	75.4073	142.276	264.074
		35.6	13.7239	30.8858	63.3453	127.92	249.983									35.6	18.6758	37.451	75.6119	142.646	264.7
		35.7	13.7622	30.9718	63.5202	128.267	250.636									35.7	18.7278	37.5543	75.8165	143.016	265.325
		35.8	13.8005	31.0578	63.6951	128.615	251.289									35.8	18.7798	37.6576	76.021	143.386	265.95
		35.9	13.8389	31.1437	63.87	128.962	251.942									35.9	18.8318	37.7609	76.2255	143.755	266.574
		36	13.8772	31.2297	64.0448	129.309	252.595									36	18.8839	37.8642	76.43	144.125	267.198
		36.1	13.9155	31.3156	64.2197	129.656	253.247									36.1	18.9359	37.9675	76.6344	144.494	267.821
		36.2	13.9538	31.4016	64.3945	130.003	253.899									36.2	18.9879	38.0708	76.8387	144.863	268.443
		36.3	13.9921	31.4875	64.5693	130.35	254.551									36.3	19.0399	38.1741	77.043	145.231	269.065
		36.4	14.0305	31.5735	64.744	130.697	255.202									36.4	19.092	38.2773	77.2473	145.6	269.686
		36.5	14.0688	31.6594	64.9188	131.043	255.853									36.5	19.144	38.3805	77.4515	145.968	270.306
		36.6	14.1071	31.7453	65.0935	131.39	256.504									36.6	19.196	38.4838	77.6557	146.337	270.926
		36.7	14.1454	31.8312	65.2682	131.737	257.155									36.7	19.248	38.587	77.8598	146.705	271.545
		36.8	14.1837	31.9171	65.4429	132.083	257.805									36.8	19.3	38.6902	78.0639	147.073	272.163
		36.9	14.222	32.0031	65.6176	132.43	258.455									36.9	19.352	38.7934	78.268	147.44	272.781
		37	14.2603	32.0889	65.7922	132.776	259.105									37	19.404	38.8966	78.4719	147.808	273.399
		37.1	14.2986	32.1748	65.9668	133.122	259.754									37.1	19.456	38.9997	78.6759	148.175	274.015
		37.2	14.3369	32.2607	66.1414	133.469	260.403									37.2	19.5079	39.1029	78.8798	148.542	274.631
		37.3	14.3752	32.3466	66.316	133.815	261.052									37.3	19.5599	39.206	79.0836	148.91	275.246
		37.4	14.4135	32.4325	66.4906	134.161	261.7									37.4	19.6119	39.3092	79.2874	149.276	275.861
		37.5	14.4518	32.5184	66.6651	134.507	262.349									37.5	19.6639	39.4123	79.4912	149.643	276.475
		37.6	14.4901	32.6042	66.8397	134.853	262.997									37.6	19.7159	39.5154	79.6949	150.01	277.089
		37.7	14.5284	32.6901	67.0142	135.198	263.644									37.7	19.7678	39.6185	79.8985	150.376	277.702
		37.8	14.5667	32.7759	67.1887	135.544	264.291									37.8	19.8198	39.7216	80.1021	150.742	278.314
		37.9	14.605	32.8618	67.3631	135.89	264.938									37.9	19.8718	39.8246	80.3057	151.108	278.925
		38	14.6433	32.9476	67.5376	136.236	265.585									38	19.9237	39.9277	80.5092	151.474	279.536
		38.1	14.6816	33.0335	67.712	136.581	266.232									38.1	19.9757	40.0307	80.7127	151.839	280.147
		38.2	14.7198	33.1193	67.8864	136.927	266.878									38.2	20.0277	40.1338	80.9161	152.205	280.756
		38.3	14.7581	33.2051	68.0608	137.272	267.524									38.3	20.0796	40.2368	81.1195	152.57	281.366
		38.4	14.7964	33.291	68.2352	137.617	268.169									38.4	20.1316	40.3398	81.3229	152.935	281.974
		38.5	14.8347	33.3768	68.4095	137.963	268.815									38.5	20.1835	40.4428	81.5261	153.3	282.582
		38.6	14.873	33.4626	68.5838	138.308	269.46									38.6	20.2355	40.5458	81.7294	153.665	283.189
		38.7	14.9112	33.5484	68.7581	138.653	270.104									38.7	20.2874	40.6488	81.9326	154.029	283.796
		38.8	14.9495	33.6342	68.9324	138.998	270.749									38.8	20.3393	40.7517	82.1357	154.394	284.402
		38.9	14.9878	33.72	69.1067	139.343	271.393									38.9	20.3913	40.8547	82.3388	154.758	285.007
		39	15.026	33.8057	69.281	139.688	272.037									39	20.4432	40.9576	82.5419	155.122	285.612
		39.1	15.0643	33.8915	69.4552	140.033	272.68									39.1	20.4951	41.0606	82.7449	155.486	286.216
		39.2	15.1026	33.9773	69.6294	140.377	273.323									39.2	20.547	41.1635	82.9478	155.85	286.82
		39.3	15.1409	34.0631	69.8036	140.722	273.966									39.3	20.599	41.2664	83.1508	156.213	287.423
		39.4	15.1791	34.1488	69.9778	141.067	274.609									39.4	20.6509	41.3693	83.3536	156.577	288.025
		39.5	15.2174	34.2346	70.1519	141.411	275.251									39.5	20.7028	41.4721	83.5564	156.94	288.627
		39.6	15.2556	34.3203	70.326	141.756	275.893									39.6	20.7547	41.575	83.7592	157.303	289.228
		39.7	15.2939	34.4061	70.5001	142.1	276.535									39.7	20.8066	41.6779	83.962	157.666	289.828
		39.8	15.3321	34.4918	70.6742	142.444	277.177									39.8	20.8585	41.7807	84.1646	158.028	290.428
		39.9	15.3704	34.5776	70.8483	142.789	277.818									39.9	20.9104	41.8835	84.3673	158.391	291.027
		40	15.4086	34.6633	71.0223	143.133	278.459									40	20.9623	41.9864	84.5699	158.753	291.626
		40.1	15.4469	34.749	71.1964	143.477	279.099									40.1	21.0142	42.0892	84.7724	159.115	292.224
		40.2	15.4851	34.8347	71.3704	143.821	279.74									40.2	21.0661	42.1919	84.9749	159.477	292.821
		40.3	15.5234	34.9204	71.5444	144.165	280.38									40.3	21.118	42.2947	85.1774	159.839	293.418
		40.4	15.5616	35.0061	71.7184	144.509	281.019									40.4	21.1699	42.3975	85.3798	160.201	294.014
		40.5	15.5999	35.0918	71.8923	144.852	281.659									40.5	21.2218	42.5003	85.5821	160.562	294.609
		40.6	15.6381	35.1775	72.0662	145.196	282.298									40.6	21.2736	42.603	85.7845	160.924	295.204
		40.7	15.6763	35.2632	72.2401	145.54	282.937									40.7	21.3255	42.7057	85.9867	161.285	295.798
		40.8	15.7146	35.3489	72.414	145.883	283.575									40.8	21.3774	42.8085	86.1889	161.646	296.392
		40.9	15.7528	35.4346	72.5879	146.227	284.214									40.9	21.4293	42.9112	86.3911	162.006	296.985
		41	15.7911	35.5202	72.7617	146.57	284.852									41	21.4811	43.0139	86.5932	162.367	297.578
		41.1	15.8293	35.6059	72.9356	146.913	285.489									41.1	21.533	43.1166	86.7953	162.727	298.17
		41.2	15.8675	35.6915	73.1094	147.257	286.127									41.2	21.5848	43.2192	86.9973	163.088	298.761
		41.3	15.9057	35.7772	73.2832	147.6	286.764									41.3	21.6367	43.3219	87.1993	163.448	299.351
		41.4	15.944	35.8628	73.4569	147.943	287.401									41.4	21.6886	43.4246	87.4013	163.808	299.942
		41.5	15.9822	35.9485	73.6307	148.286	288.037									41.5	21.7404	43.5272	87.6032	164.167	300.531
		41.6	16.0204	36.0341	73.8044	148.629	288.673									41.6	21.7923	43.6298	87.805	164.527	301.12
		41.7	16.0586	36.1197	73.9781	148.972	289.309									41.7	21.8441	43.7324	88.0068	164.886	301.708
		41.8	16.0968	36.2054	74.1518	149.315	289.945									41.8	21.8959	43.835	88.2086	165.246	302.295
		41.9	16.1351	36.291	74.3255	149.657	290.58									41.9	21.9478	43.9376	88.4103	165.605	302.882
		42	16.1733	36.3766	74.4991	150	291.215									42	21.9996	44.0402	88.6119	165.964	303.469
		42.1	16.2115	36.4622	74.6728	150.343	291.85									42.1	22.0515	44.1428	88.8136	166.322	304.055
		42.2	16.2497	36.5478	74.8464	150.685	292.485									42.2	22.1033	44.2453	89.0151	166.681	304.64
		42.3	16.2879	36.6334	75.0199	151.028	293.119									42.3	22.1551	44.3479	89.2167	167.039	305.224
		42.4	16.3261	36.719	75.1935	151.37	293.753									42.4	22.2069	44.4504	89.4182	167.397	305.808
		42.5	16.3643	36.8046	75.3671	151.712	294.386									42.5	22.2587	44.5529	89.6196	167.755	306.391
		42.6	16.4025	36.8901	75.5406	152.055	295.019									42.6	22.3106	44.6554	89.821	168.113	306.974
		42.7	16.4407	36.9757	75.7141	152.397	295.652									42.7	22.3624	44.7579	90.0223	168.471	307.556
		42.8	16.4789	37.0613	75.8876	152.739	296.285									42.8	22.4142	44.8604	90.2236	168.828	308.138
		42.9	16.5171	37.1468	76.0611	153.081	296.918									42.9	22.466	44.9629	90.4249	169.186	308.719
		43	16.5553	37.2324	76.2345	153.423	297.55									43	22.5178	45.0653	90.626	169.543	309.299
		43.1	16.5935	37.3179	76.4079	153.765	298.181									43.1	22.5696	45.1678	90.8272	169.9	309.879
		43.2	16.6317	37.4035	76.5814	154.106	298.813									43.2	22.6214	45.2702	91.0283	170.257	310.458
		43.3	16.6699	37.489	76.7548	154.448	299.444									43.3	22.6732	45.3726	91.2294	170.613	311.036
		43.4	16.7081	37.5746	76.9281	154.79	300.075									43.4	22.725	45.475	91.4304	170.97	311.614
		43.5	16.7463	37.6601	77.1015	155.131	300.706									43.5	22.7768	45.5774	91.6314	171.326	312.192
		43.6	16.7844	37.7456	77.2748	155.473	301.336									43.6	22.8285	45.6798	91.8323	171.682	312.768
		43.7	16.8226	37.8311	77.4481	155.814	301.966									43.7	22.8803	45.7822	92.0332	172.038	313.344
		43.8	16.8608	37.9166	77.6214	156.155	302.596									43.8	22.9321	45.8845	92.234	172.394	313.92
		43.9	16.899	38.0021	77.7947	156.497	303.225									43.9	22.9839	45.9869	92.4348	172.75	314.495
		44	16.9372	38.0876	77.9679	156.838	303.854									44	23.0357	46.0892	92.6355	173.105	315.069
		44.1	16.9753	38.1731	78.1411	157.179	304.483									44.1	23.0874	46.1916	92.8362	173.46	315.643
		44.2	17.0135	38.2586	78.3143	157.52	305.112									44.2	23.1392	46.2939	93.0368	173.815	316.216
		44.3	17.0517	38.3441	78.4875	157.861	305.74									44.3	23.191	46.3962	93.2375	174.17	316.788
		44.4	17.0898	38.4295	78.6607	158.202	306.368									44.4	23.2427	46.4985	93.438	174.525	317.36
		44.5	17.128	38.515	78.8339	158.543	306.996									44.5	23.2945	46.6007	93.6385	174.88	317.931
		44.6	17.1662	38.6005	79.007	158.883	307.623									44.6	23.3462	46.703	93.839	175.234	318.502
		44.7	17.2044	38.6859	79.1801	159.224	308.25									44.7	23.398	46.8053	94.0394	175.588	319.072
		44.8	17.2425	38.7714	79.3532	159.565	308.877									44.8	23.4497	46.9075	94.2398	175.942	319.642
		44.9	17.2807	38.8568	79.5263	159.905	309.504									44.9	23.5015	47.0097	94.4401	176.296	320.211
		45	17.3188	38.9422	79.6993	160.245	310.13									45	23.5532	47.1119	94.6404	176.65	320.779
		45.1	17.357	39.0277	79.8723	160.586	310.756									45.1	23.6049	47.2142	94.8406	177.004	321.347
		45.2	17.3951	39.1131	80.0453	160.926	311.382									45.2	23.6567	47.3163	95.0408	177.357	321.914
		45.3	17.4333	39.1985	80.2183	161.266	312.007									45.3	23.7084	47.4185	95.2409	177.71	322.48
		45.4	17.4715	39.2839	80.3913	161.607	312.632									45.4	23.7601	47.5207	95.441	178.063	323.046
		45.5	17.5096	39.3693	80.5643	161.947	313.257									45.5	23.8118	47.6228	95.6411	178.416	323.612
		45.6	17.5478	39.4547	80.7372	162.287	313.881									45.6	23.8636	47.725	95.8411	178.769	324.176
		45.7	17.5859	39.5401	80.9101	162.626	314.505									45.7	23.9153	47.8271	96.041	179.121	324.74
		45.8	17.624	39.6255	81.083	162.966	315.129									45.8	23.967	47.9293	96.2409	179.474	325.304
		45.9	17.6622	39.7109	81.2559	163.306	315.753									45.9	24.0187	48.0314	96.4408	179.826	325.867
		46	17.7003	39.7963	81.4287	163.646	316.376									46	24.0704	48.1335	96.6406	180.178	326.429
		46.1	17.7385	39.8817	81.6016	163.985	316.999									46.1	24.1221	48.2356	96.8404	180.53	326.991
		46.2	17.7766	39.967	81.7743	164.325	317.622									46.2	24.1738	48.3376	97.0401	180.881	327.552
		46.3	17.8147	40.0524	81.9471	164.664	318.244									46.3	24.2255	48.4397	97.2398	181.233	328.113
		46.4	17.8529	40.1378	82.1199	165.004	318.866									46.4	24.2772	48.5417	97.4394	181.584	328.673
		46.5	17.891	40.2231	82.2927	165.343	319.488									46.5	24.3289	48.6438	97.639	181.935	329.232
		46.6	17.9291	40.3085	82.4654	165.682	320.11									46.6	24.3806	48.7458	97.8385	182.286	329.791
		46.7	17.9672	40.3938	82.6381	166.022	320.731									46.7	24.4323	48.8478	98.038	182.637	330.349
		46.8	18.0054	40.4791	82.8108	166.361	321.352									46.8	24.484	48.9498	98.2375	182.988	330.907
		46.9	18.0435	40.5645	82.9835	166.7	321.972									46.9	24.5356	49.0518	98.4369	183.338	331.464
		47	18.0816	40.6498	83.1561	167.039	322.593									47	24.5873	49.1538	98.6362	183.689	332.021
		47.1	18.1197	40.7351	83.3287	167.377	323.213									47.1	24.639	49.2557	98.8355	184.039	332.577
		47.2	18.1579	40.8204	83.5013	167.716	323.832									47.2	24.6907	49.3577	99.0348	184.389	333.132
		47.3	18.196	40.9057	83.6739	168.055	324.452									47.3	24.7423	49.4597	99.234	184.739	333.687
		47.4	18.2341	40.991	83.8465	168.394	325.071									47.4	24.794	49.5616	99.4332	185.088	334.241
		47.5	18.2722	41.0763	84.019	168.732	325.69									47.5	24.8456	49.6635	99.6323	185.438	334.794
		47.6	18.3103	41.1616	84.1916	169.071	326.308									47.6	24.8973	49.7654	99.8314	185.787	335.347
		47.7	18.3484	41.2469	84.3641	169.409	326.927									47.7	24.9489	49.8673	100.03	186.136	335.9
		47.8	18.3865	41.3322	84.5366	169.748	327.545									47.8	25.0006	49.9692	100.229	186.485	336.452
		47.9	18.4246	41.4174	84.7091	170.086	328.162									47.9	25.0523	50.0711	100.428	186.834	337.003
		48	18.4627	41.5027	84.8815	170.424	328.78									48	25.1039	50.1729	100.627	187.183	337.553
		48.1	18.5008	41.588	85.0539	170.762	329.397									48.1	25.1555	50.2748	100.826	187.531	338.103
		48.2	18.5389	41.6732	85.2263	171.1	330.014									48.2	25.2072	50.3766	101.025	187.879	338.653
		48.3	18.577	41.7585	85.3987	171.438	330.63									48.3	25.2588	50.4784	101.224	188.227	339.202
		48.4	18.6151	41.8437	85.5711	171.776	331.246									48.4	25.3104	50.5802	101.422	188.575	339.75
		48.5	18.6532	41.9289	85.7434	172.114	331.862									48.5	25.3621	50.682	101.621	188.923	340.298
		48.6	18.6913	42.0142	85.9158	172.452	332.478									48.6	25.4137	50.7838	101.82	189.271	340.845
		48.7	18.7294	42.0994	86.0881	172.789	333.093									48.7	25.4653	50.8856	102.018	189.618	341.391
		48.8	18.7675	42.1846	86.2604	173.127	333.708									48.8	25.5169	50.9873	102.217	189.965	341.938
		48.9	18.8056	42.2698	86.4327	173.464	334.323									48.9	25.5685	51.0891	102.415	190.313	342.483
		49	18.8437	42.355	86.6049	173.802	334.937									49	25.6201	51.1908	102.614	190.66	343.028
		49.1	18.8818	42.4402	86.7771	174.139	335.551									49.1	25.6718	51.2926	102.812	191.006	343.572
		49.2	18.9198	42.5254	86.9493	174.476	336.165									49.2	25.7234	51.3943	103.01	191.353	344.115
		49.3	18.9579	42.6106	87.1215	174.814	336.779									49.3	25.775	51.496	103.209	191.699	344.659
		49.4	18.996	42.6958	87.2937	175.151	337.392									49.4	25.8266	51.5977	103.407	192.046	345.201
		49.5	19.0341	42.781	87.4659	175.488	338.005									49.5	25.8782	51.6993	103.605	192.392	345.743
		49.6	19.0721	42.8661	87.638	175.825	338.618									49.6	25.9297	51.801	103.803	192.738	346.284
		49.7	19.1102	42.9513	87.8101	176.162	339.23									49.7	25.9813	51.9027	104.001	193.083	346.825
		49.8	19.1483	43.0365	87.9822	176.499	339.842									49.8	26.0329	52.0043	104.2	193.429	347.365
		49.9	19.1864	43.1216	88.1543	176.836	340.454									49.9	26.0845	52.1059	104.397	193.774	347.905
		50	19.2244	43.2068	88.3263	177.172	341.065									50	26.1361	52.2076	104.596	194.12	348.444
		50.1	19.2625	43.2919	88.4983	177.509	341.676									50.1	26.1877	52.3092	104.793	194.465	348.983
		50.2	19.3005	43.377	88.6703	177.845	342.287									50.2	26.2392	52.4108	104.991	194.81	349.52
		50.3	19.3386	43.4622	88.8423	178.182	342.898									50.3	26.2908	52.5123	105.189	195.154	350.058
		50.4	19.3767	43.5473	89.0143	178.518	343.508									50.4	26.3424	52.6139	105.387	195.499	350.595
		50.5	19.4147	43.6324	89.1862	178.855	344.118									50.5	26.3939	52.7155	105.585	195.843	351.131
		50.6	19.4528	43.7176	89.3582	179.191	344.728									50.6	26.4455	52.817	105.782	196.188	351.666
		50.7	19.4908	43.8026	89.5301	179.527	345.337									50.7	26.4971	52.9186	105.98	196.531	352.201
		50.8	19.5289	43.8878	89.702	179.863	345.946									50.8	26.5486	53.0201	106.178	196.875	352.736
		50.9	19.5669	43.9729	89.8739	180.199	346.555									50.9	26.6002	53.1216	106.375	197.219	353.27
		51	19.605	44.0579	90.0457	180.535	347.164									51	26.6517	53.2231	106.573	197.563	353.803
		51.1	19.643	44.143	90.2175	180.871	347.772									51.1	26.7033	53.3246	106.77	197.906	354.336
		51.2	19.6811	44.2281	90.3893	181.207	348.38									51.2	26.7548	53.426	106.968	198.249	354.868
		51.3	19.7191	44.3132	90.5611	181.543	348.988									51.3	26.8063	53.5275	107.165	198.592	355.399
		51.4	19.7572	44.3983	90.7329	181.878	349.595									51.4	26.8579	53.629	107.362	198.935	355.931
		51.5	19.7952	44.4833	90.9046	182.214	350.202									51.5	26.9094	53.7304	107.56	199.278	356.461
		51.6	19.8332	44.5684	91.0764	182.549	350.809									51.6	26.9609	53.8318	107.757	199.621	356.991
		51.7	19.8713	44.6534	91.2481	182.885	351.415									51.7	27.0125	53.9333	107.954	199.963	357.52
		51.8	19.9093	44.7385	91.4198	183.22	352.021									51.8	27.064	54.0347	108.151	200.305	358.049
		51.9	19.9473	44.8235	91.5914	183.555	352.627									51.9	27.1155	54.136	108.348	200.647	358.577
		52	19.9854	44.9085	91.7631	183.891	353.233									52	27.167	54.2374	108.545	200.989	359.105
		52.1	20.0234	44.9936	91.9347	184.226	353.838									52.1	27.2185	54.3388	108.742	201.331	359.632
		52.2	20.0614	45.0786	92.1063	184.561	354.443									52.2	27.27	54.4402	108.939	201.672	360.158
		52.3	20.0994	45.1636	92.2779	184.896	355.047									52.3	27.3215	54.5415	109.136	202.014	360.684
		52.4	20.1375	45.2486	92.4495	185.231	355.652									52.4	27.3731	54.6428	109.333	202.355	361.21
		52.5	20.1755	45.3336	92.621	185.565	356.256									52.5	27.4245	54.7441	109.53	202.696	361.735
		52.6	20.2135	45.4186	92.7926	185.9	356.86									52.6	27.4761	54.8455	109.727	203.037	362.259
		52.7	20.2515	45.5036	92.964	186.235	357.463									52.7	27.5275	54.9468	109.923	203.377	362.782
		52.8	20.2895	45.5886	93.1355	186.57	358.066									52.8	27.579	55.048	110.12	203.718	363.305
		52.9	20.3275	45.6736	93.307	186.904	358.669									52.9	27.6305	55.1493	110.317	204.059	363.828
		53	20.3656	45.7585	93.4784	187.239	359.272									53	27.682	55.2506	110.513	204.399	364.35
		53.1	20.4036	45.8435	93.6499	187.573	359.874									53.1	27.7335	55.3518	110.71	204.739	364.872
		53.2	20.4416	45.9285	93.8213	187.907	360.476									53.2	27.785	55.453	110.906	205.079	365.392
		53.3	20.4796	46.0134	93.9927	188.242	361.078									53.3	27.8364	55.5543	111.103	205.418	365.913
		53.4	20.5176	46.0984	94.1641	188.576	361.679									53.4	27.8879	55.6555	111.299	205.758	366.432
		53.5	20.5556	46.1833	94.3354	188.91	362.28									53.5	27.9394	55.7567	111.496	206.097	366.952
		53.6	20.5936	46.2683	94.5067	189.244	362.881									53.6	27.9908	55.8579	111.692	206.436	367.47
		53.7	20.6316	46.3532	94.678	189.578	363.481									53.7	28.0423	55.959	111.888	206.775	367.988
		53.8	20.6696	46.4382	94.8493	189.912	364.082									53.8	28.0938	56.0602	112.085	207.114	368.506
		53.9	20.7076	46.5231	95.0206	190.245	364.682									53.9	28.1452	56.1614	112.281	207.453	369.023
		54	20.7456	46.608	95.1918	190.579	365.281									54	28.1967	56.2625	112.477	207.792	369.539
		54.1	20.7836	46.6929	95.3631	190.913	365.88									54.1	28.2481	56.3636	112.673	208.13	370.055
		54.2	20.8215	46.7778	95.5343	191.246	366.479									54.2	28.2996	56.4648	112.869	208.468	370.57
		54.3	20.8595	46.8627	95.7055	191.58	367.078									54.3	28.351	56.5659	113.065	208.806	371.085
		54.4	20.8975	46.9476	95.8766	191.913	367.677									54.4	28.4025	56.667	113.261	209.144	371.599
		54.5	20.9355	47.0325	96.0478	192.246	368.275									54.5	28.4539	56.768	113.457	209.482	372.112
		54.6	20.9735	47.1174	96.2189	192.58	368.873									54.6	28.5053	56.8691	113.653	209.819	372.625
		54.7	21.0115	47.2022	96.39	192.913	369.47									54.7	28.5568	56.9702	113.849	210.157	373.138
		54.8	21.0495	47.2871	96.5611	193.246	370.067									54.8	28.6082	57.0712	114.044	210.494	373.65
		54.9	21.0874	47.372	96.7322	193.579	370.664									54.9	28.6596	57.1723	114.24	210.831	374.161
		55	21.1254	47.4568	96.9032	193.912	371.261									55	28.711	57.2733	114.436	211.168	374.672
		55.1	21.1634	47.5417	97.0742	194.245	371.857									55.1	28.7625	57.3743	114.631	211.505	375.182
		55.2	21.2014	47.6265	97.2452	194.578	372.453									55.2	28.8139	57.4753	114.827	211.841	375.692
		55.3	21.2393	47.7114	97.4162	194.911	373.049									55.3	28.8653	57.5763	115.023	212.177	376.201
		55.4	21.2773	47.7962	97.5872	195.243	373.645									55.4	28.9167	57.6773	115.218	212.514	376.71
		55.5	21.3152	47.8811	97.7581	195.576	374.24									55.5	28.9681	57.7782	115.413	212.85	377.218
		55.6	21.3532	47.9659	97.9291	195.908	374.835									55.6	29.0195	57.8792	115.609	213.185	377.725
		55.7	21.3912	48.0507	98.1	196.241	375.429									55.7	29.0709	57.9801	115.804	213.521	378.232
		55.8	21.4291	48.1355	98.2709	196.573	376.023									55.8	29.1223	58.081	116	213.857	378.739
		55.9	21.4671	48.2203	98.4417	196.905	376.617									55.9	29.1737	58.1819	116.195	214.192	379.245
		56	21.5051	48.3051	98.6126	197.238	377.211									56	29.2251	58.2828	116.39	214.527	379.75
		56.1	21.543	48.3899	98.7834	197.57	377.804									56.1	29.2765	58.3837	116.585	214.862	380.255
		56.2	21.581	48.4747	98.9542	197.902	378.397									56.2	29.3278	58.4846	116.781	215.197	380.759
		56.3	21.6189	48.5595	99.125	198.234	378.99									56.3	29.3792	58.5855	116.976	215.532	381.262
		56.4	21.6569	48.6443	99.2958	198.566	379.583									56.4	29.4306	58.6863	117.171	215.867	381.765
		56.5	21.6948	48.7291	99.4665	198.898	380.175									56.5	29.482	58.7872	117.366	216.201	382.268
		56.6	21.7327	48.8138	99.6372	199.229	380.767									56.6	29.5333	58.888	117.561	216.535	382.77
		56.7	21.7707	48.8986	99.8079	199.561	381.358									56.7	29.5847	58.9888	117.755	216.869	383.271
		56.8	21.8086	48.9833	99.9786	199.893	381.95									56.8	29.6361	59.0896	117.95	217.203	383.772
		56.9	21.8466	49.0681	100.149	200.224	382.541									56.9	29.6874	59.1904	118.145	217.537	384.273
		57	21.8845	49.1528	100.32	200.555	383.131									57	29.7388	59.2912	118.34	217.87	384.772
		57.1	21.9225	49.2376	100.491	200.887	383.722									57.1	29.7901	59.392	118.535	218.204	385.272
		57.2	21.9604	49.3223	100.661	201.218	384.312									57.2	29.8415	59.4927	118.729	218.537	385.77
		57.3	21.9983	49.407	100.832	201.549	384.902									57.3	29.8928	59.5935	118.924	218.87	386.269
		57.4	22.0362	49.4918	101.002	201.881	385.491									57.4	29.9442	59.6942	119.119	219.203	386.766
		57.5	22.0742	49.5765	101.173	202.212	386.08									57.5	29.9955	59.7949	119.313	219.536	387.263
		57.6	22.1121	49.6612	101.343	202.543	386.669									57.6	30.0469	59.8957	119.508	219.868	387.76
		57.7	22.15	49.7459	101.514	202.874	387.258									57.7	30.0982	59.9963	119.702	220.201	388.256
		57.8	22.188	49.8306	101.684	203.204	387.846									57.8	30.1495	60.0971	119.897	220.533	388.751
		57.9	22.2259	49.9153	101.855	203.535	388.434									57.9	30.2008	60.1977	120.091	220.865	389.246
		58	22.2638	49.9999	102.025	203.866	389.022									58	30.2522	60.2984	120.285	221.197	389.74
		58.1	22.3017	50.0846	102.196	204.197	389.61									58.1	30.3035	60.399	120.48	221.529	390.234
		58.2	22.3396	50.1693	102.366	204.527	390.197									58.2	30.3548	60.4997	120.674	221.86	390.728
		58.3	22.3775	50.254	102.537	204.858	390.783									58.3	30.4061	60.6003	120.868	222.191	391.22
		58.4	22.4154	50.3386	102.707	205.188	391.37									58.4	30.4575	60.7009	121.062	222.523	391.712
		58.5	22.4534	50.4233	102.877	205.518	391.956									58.5	30.5087	60.8015	121.256	222.854	392.204
		58.6	22.4913	50.508	103.047	205.849	392.542									58.6	30.5601	60.9021	121.45	223.185	392.695
		58.7	22.5292	50.5926	103.218	206.179	393.128									58.7	30.6114	61.0027	121.644	223.516	393.186
		58.8	22.5671	50.6772	103.388	206.509	393.713									58.8	30.6627	61.1033	121.838	223.846	393.676
		58.9	22.605	50.7619	103.558	206.839	394.298									58.9	30.714	61.2038	122.032	224.177	394.165
		59	22.6429	50.8465	103.729	207.169	394.883									59	30.7653	61.3044	122.226	224.507	394.654
		59.1	22.6808	50.9311	103.899	207.499	395.467									59.1	30.8165	61.4049	122.42	224.837	395.143
		59.2	22.7187	51.0157	104.069	207.829	396.051									59.2	30.8678	61.5054	122.614	225.167	395.631
		59.3	22.7566	51.1003	104.239	208.158	396.635									59.3	30.9191	61.6059	122.807	225.497	396.118
		59.4	22.7945	51.185	104.409	208.488	397.219									59.4	30.9704	61.7064	123.001	225.826	396.605
		59.5	22.8324	51.2696	104.58	208.818	397.802									59.5	31.0217	61.8069	123.195	226.156	397.091
		59.6	22.8702	51.3541	104.75	209.147	398.385									59.6	31.0729	61.9074	123.388	226.485	397.577
		59.7	22.9081	51.4387	104.92	209.476	398.968									59.7	31.1242	62.0079	123.582	226.814	398.062
		59.8	22.946	51.5233	105.09	209.806	399.55									59.8	31.1755	62.1083	123.775	227.143	398.547
		59.9	22.9839	51.6079	105.26	210.135	400.132									59.9	31.2268	62.2088	123.969	227.472	399.031
		60	23.0218	51.6925	105.43	210.464	400.714									60	31.278	62.3092	124.162	227.8	399.514
		60.1	23.0597	51.777	105.6	210.793	401.295									60.1	31.3293	62.4096	124.355	228.129	399.998
		60.2	23.0975	51.8616	105.77	211.123	401.877									60.2	31.3805	62.51	124.549	228.457	400.48
		60.3	23.1354	51.9461	105.94	211.452	402.457									60.3	31.4318	62.6104	124.742	228.785	400.962
		60.4	23.1733	52.0307	106.11	211.78	403.038									60.4	31.483	62.7108	124.935	229.113	401.444
		60.5	23.2112	52.1152	106.28	212.109	403.618									60.5	31.5343	62.8111	125.128	229.441	401.925
		60.6	23.2491	52.1998	106.45	212.438	404.198									60.6	31.5855	62.9115	125.322	229.769	402.405
		60.7	23.2869	52.2843	106.62	212.767	404.778									60.7	31.6368	63.0118	125.515	230.096	402.885
		60.8	23.3248	52.3688	106.79	213.095	405.357									60.8	31.688	63.1122	125.708	230.423	403.364
		60.9	23.3627	52.4533	106.96	213.424	405.937									60.9	31.7392	63.2125	125.901	230.75	403.843
		61	23.4005	52.5378	107.129	213.752	406.515									61	31.7905	63.3128	126.094	231.077	404.321
		61.1	23.4384	52.6224	107.299	214.081	407.094									61.1	31.8417	63.4131	126.287	231.404	404.799
		61.2	23.4762	52.7069	107.469	214.409	407.672									61.2	31.8929	63.5134	126.479	231.731	405.276
		61.3	23.5141	52.7914	107.639	214.737	408.25									61.3	31.9441	63.6136	126.672	232.057	405.753
		61.4	23.552	52.8758	107.808	215.065	408.827									61.4	31.9953	63.7139	126.865	232.384	406.229
		61.5	23.5898	52.9603	107.978	215.393	409.405									61.5	32.0466	63.8141	127.058	232.71	406.705
		61.6	23.6277	53.0448	108.148	215.721	409.982									61.6	32.0978	63.9144	127.251	233.036	407.18
		61.7	23.6655	53.1293	108.318	216.049	410.558									61.7	32.149	64.0146	127.443	233.362	407.654
		61.8	23.7034	53.2137	108.487	216.377	411.135									61.8	32.2002	64.1148	127.636	233.687	408.128
		61.9	23.7412	53.2982	108.657	216.705	411.711									61.9	32.2514	64.215	127.828	234.013	408.602
		62	23.7791	53.3827	108.827	217.033	412.287									62	32.3026	64.3152	128.021	234.338	409.075
		62.1	23.8169	53.4671	108.996	217.36	412.862									62.1	32.3538	64.4154	128.213	234.663	409.548
		62.2	23.8547	53.5515	109.166	217.688	413.437									62.2	32.405	64.5156	128.406	234.988	410.019
		62.3	23.8926	53.636	109.335	218.015	414.012									62.3	32.4562	64.6157	128.598	235.313	410.491
		62.4	23.9304	53.7204	109.505	218.343	414.587									62.4	32.5074	64.7159	128.79	235.638	410.962
		62.5	23.9683	53.8048	109.674	218.67	415.161									62.5	32.5585	64.816	128.983	235.963	411.432
		62.6	24.0061	53.8893	109.844	218.997	415.735									62.6	32.6097	64.9161	129.175	236.287	411.902
		62.7	24.0439	53.9737	110.013	219.324	416.309									62.7	32.6609	65.0162	129.367	236.611	412.372
		62.8	24.0818	54.0581	110.183	219.651	416.882									62.8	32.7121	65.1163	129.559	236.935	412.84
		62.9	24.1196	54.1425	110.353	219.978	417.455									62.9	32.7632	65.2164	129.751	237.259	413.309
		63	24.1574	54.2269	110.522	220.305	418.028									63	32.8144	65.3164	129.943	237.583	413.776
		63.1	24.1953	54.3113	110.691	220.632	418.601									63.1	32.8656	65.4165	130.135	237.906	414.244
		63.2	24.2331	54.3957	110.861	220.959	419.173									63.2	32.9167	65.5165	130.327	238.23	414.71
		63.3	24.2709	54.48	111.03	221.286	419.745									63.3	32.9679	65.6166	130.519	238.553	415.177
		63.4	24.3087	54.5644	111.2	221.613	420.317									63.4	33.019	65.7166	130.711	238.876	415.642
		63.5	24.3465	54.6488	111.369	221.939	420.888									63.5	33.0702	65.8166	130.903	239.199	416.108
		63.6	24.3844	54.7332	111.538	222.266	421.459									63.6	33.1213	65.9166	131.095	239.522	416.572
		63.7	24.4222	54.8175	111.707	222.592	422.03									63.7	33.1725	66.0166	131.286	239.844	417.036
		63.8	24.46	54.9019	111.877	222.918	422.6									63.8	33.2236	66.1166	131.478	240.167	417.5
		63.9	24.4978	54.9862	112.046	223.244	423.17									63.9	33.2748	66.2165	131.67	240.489	417.963
		64	24.5356	55.0705	112.215	223.571	423.74									64	33.3259	66.3165	131.861	240.811	418.426
		64.1	24.5734	55.1549	112.385	223.897	424.31									64.1	33.377	66.4164	132.053	241.133	418.888
		64.2	24.6112	55.2392	112.554	224.223	424.879									64.2	33.4282	66.5164	132.244	241.455	419.349
		64.3	24.649	55.3235	112.723	224.549	425.448									64.3	33.4793	66.6163	132.436	241.776	419.81
		64.4	24.6868	55.4079	112.892	224.875	426.017									64.4	33.5304	66.7162	132.627	242.098	420.271
		64.5	24.7246	55.4922	113.061	225.201	426.585									64.5	33.5815	66.8161	132.819	242.419	420.731
		64.6	24.7624	55.5765	113.23	225.526	427.153									64.6	33.6326	66.9159	133.01	242.74	421.19
		64.7	24.8002	55.6608	113.399	225.852	427.721									64.7	33.6838	67.0158	133.201	243.061	421.649
		64.8	24.838	55.745	113.568	226.178	428.288									64.8	33.7349	67.1157	133.393	243.382	422.108
		64.9	24.8758	55.8293	113.737	226.503	428.855									64.9	33.786	67.2155	133.584	243.703	422.566
		65	24.9136	55.9136	113.906	226.828	429.422									65	33.8371	67.3153	133.775	244.023	423.023
		65.1	24.9514	55.9979	114.076	227.154	429.989									65.1	33.8882	67.4152	133.966	244.344	423.48
		65.2	24.9892	56.0822	114.245	227.479	430.555									65.2	33.9393	67.515	134.157	244.664	423.937
		65.3	25.0269	56.1664	114.413	227.804	431.121									65.3	33.9904	67.6148	134.348	244.984	424.392
		65.4	25.0647	56.2507	114.582	228.129	431.686									65.4	34.0414	67.7146	134.539	245.304	424.848
		65.5	25.1025	56.3349	114.751	228.454	432.252									65.5	34.0925	67.8143	134.73	245.623	425.303
		65.6	25.1403	56.4192	114.92	228.78	432.817									65.6	34.1436	67.9141	134.921	245.943	425.757
		65.7	25.1781	56.5034	115.089	229.104	433.382									65.7	34.1947	68.0138	135.112	246.262	426.211
		65.8	25.2158	56.5877	115.258	229.429	433.946									65.8	34.2458	68.1136	135.302	246.581	426.664
		65.9	25.2536	56.6719	115.427	229.754	434.51									65.9	34.2969	68.2133	135.493	246.9	427.117
		66	25.2914	56.7561	115.596	230.079	435.074									66	34.3479	68.313	135.684	247.219	427.57
		66.1	25.3292	56.8403	115.765	230.403	435.638									66.1	34.399	68.4127	135.875	247.538	428.021
		66.2	25.3669	56.9245	115.933	230.728	436.201									66.2	34.4501	68.5124	136.065	247.856	428.473
		66.3	25.4047	57.0087	116.102	231.052	436.764									66.3	34.5011	68.6121	136.256	248.175	428.923
		66.4	25.4425	57.093	116.271	231.377	437.327									66.4	34.5522	68.7118	136.446	248.493	429.374
		66.5	25.4802	57.1771	116.44	231.701	437.889									66.5	34.6032	68.8114	136.637	248.811	429.824
		66.6	25.518	57.2613	116.608	232.025	438.451									66.6	34.6543	68.9111	136.827	249.129	430.273
		66.7	25.5557	57.3455	116.777	232.349	439.013									66.7	34.7053	69.0107	137.018	249.447	430.722
		66.8	25.5935	57.4297	116.946	232.673	439.574									66.8	34.7564	69.1103	137.208	249.764	431.17
		66.9	25.6313	57.5139	117.114	232.997	440.135									66.9	34.8074	69.2099	137.398	250.082	431.618
		67	25.669	57.598	117.283	233.321	440.696									67	34.8585	69.3095	137.588	250.399	432.065
		67.1	25.7068	57.6822	117.452	233.645	441.257									67.1	34.9095	69.4091	137.779	250.716	432.512
		67.2	25.7445	57.7663	117.62	233.969	441.817									67.2	34.9605	69.5087	137.969	251.033	432.958
		67.3	25.7823	57.8505	117.789	234.293	442.377									67.3	35.0116	69.6082	138.159	251.35	433.404
		67.4	25.82	57.9346	117.957	234.616	442.937									67.4	35.0626	69.7078	138.349	251.666	433.849
		67.5	25.8578	58.0188	118.126	234.94	443.496									67.5	35.1136	69.8073	138.539	251.983	434.294
		67.6	25.8955	58.1029	118.294	235.263	444.055									67.6	35.1647	69.9069	138.729	252.299	434.738
		67.7	25.9332	58.187	118.463	235.587	444.614									67.7	35.2157	70.0063	138.919	252.615	435.182
		67.8	25.971	58.2711	118.631	235.91	445.173									67.8	35.2667	70.1059	139.109	252.931	435.625
		67.9	26.0087	58.3553	118.8	236.233	445.731									67.9	35.3177	70.2053	139.299	253.247	436.068
		68	26.0465	58.4394	118.968	236.556	446.289									68	35.3687	70.3048	139.488	253.563	436.51
		68.1	26.0842	58.5235	119.137	236.879	446.846									68.1	35.4197	70.4043	139.678	253.878	436.952
		68.2	26.1219	58.6076	119.305	237.202	447.404									68.2	35.4707	70.5037	139.868	254.194	437.393
		68.3	26.1596	58.6917	119.474	237.525	447.961									68.3	35.5217	70.6032	140.058	254.509	437.834
		68.4	26.1974	58.7757	119.642	237.848	448.517									68.4	35.5727	70.7026	140.247	254.824	438.274
		68.5	26.2351	58.8598	119.81	238.171	449.074									68.5	35.6237	70.802	140.437	255.139	438.714
		68.6	26.2728	58.9439	119.978	238.494	449.63									68.6	35.6747	70.9014	140.626	255.453	439.153
		68.7	26.3105	59.0279	120.147	238.816	450.185									68.7	35.7257	71.0008	140.816	255.768	439.592
		68.8	26.3483	59.112	120.315	239.139	450.741									68.8	35.7766	71.1002	141.005	256.082	440.03
		68.9	26.386	59.1961	120.483	239.461	451.296									68.9	35.8276	71.1996	141.195	256.397	440.468
		69	26.4237	59.2801	120.651	239.784	451.851									69	35.8786	71.299	141.384	256.711	440.905
		69.1	26.4614	59.3642	120.82	240.106	452.406									69.1	35.9296	71.3983	141.573	257.024	441.342
		69.2	26.4991	59.4482	120.988	240.428	452.96									69.2	35.9806	71.4976	141.762	257.338	441.778
		69.3	26.5369	59.5322	121.156	240.751	453.514									69.3	36.0315	71.597	141.952	257.652	442.214
		69.4	26.5746	59.6163	121.324	241.073	454.068									69.4	36.0825	71.6963	142.141	257.965	442.649
		69.5	26.6123	59.7003	121.492	241.395	454.621									69.5	36.1334	71.7956	142.33	258.279	443.084
		69.6	26.65	59.7843	121.66	241.717	455.174									69.6	36.1844	71.8949	142.519	258.592	443.518
		69.7	26.6877	59.8683	121.829	242.039	455.727									69.7	36.2353	71.9941	142.708	258.904	443.952
		69.8	26.7254	59.9523	121.997	242.36	456.279									69.8	36.2863	72.0934	142.897	259.217	444.385
		69.9	26.7631	60.0363	122.165	242.682	456.832									69.9	36.3373	72.1927	143.086	259.53	444.818
		70	26.8008	60.1203	122.333	243.004	457.384									70	36.3882	72.2919	143.275	259.842	445.251
		70.1	26.8385	60.2043	122.501	243.325	457.935									70.1	36.4391	72.3911	143.464	260.155	445.683
		70.2	26.8762	60.2883	122.669	243.647	458.486									70.2	36.4901	72.4903	143.653	260.467	446.114
		70.3	26.9139	60.3722	122.837	243.968	459.038									70.3	36.541	72.5895	143.841	260.779	446.545
		70.4	26.9516	60.4562	123.005	244.29	459.588									70.4	36.5919	72.6887	144.03	261.091	446.975
		70.5	26.9892	60.5402	123.173	244.611	460.139									70.5	36.6429	72.7879	144.219	261.402	447.405
		70.6	27.0269	60.6241	123.341	244.932	460.689									70.6	36.6938	72.8871	144.407	261.714	447.834
		70.7	27.0646	60.7081	123.508	245.253	461.239									70.7	36.7447	72.9862	144.596	262.025	448.263
		70.8	27.1023	60.792	123.676	245.574	461.788									70.8	36.7956	73.0854	144.784	262.336	448.692
		70.9	27.14	60.876	123.844	245.895	462.337									70.9	36.8466	73.1845	144.973	262.647	449.12
		71	27.1777	60.9599	124.012	246.216	462.886									71	36.8975	73.2836	145.161	262.958	449.547
		71.1	27.2154	61.0438	124.18	246.537	463.435									71.1	36.9484	73.3828	145.35	263.269	449.974
		71.2	27.253	61.1277	124.347	246.858	463.983									71.2	36.9993	73.4818	145.538	263.58	450.4
		71.3	27.2907	61.2117	124.515	247.178	464.531									71.3	37.0502	73.581	145.726	263.89	450.826
		71.4	27.3284	61.2956	124.683	247.499	465.079									71.4	37.1011	73.68	145.915	264.2	451.252
		71.5	27.3661	61.3795	124.851	247.82	465.626									71.5	37.152	73.7791	146.103	264.51	451.677
		71.6	27.4037	61.4634	125.019	248.14	466.174									71.6	37.2029	73.8781	146.291	264.82	452.101
		71.7	27.4414	61.5473	125.186	248.46	466.72									71.7	37.2538	73.9772	146.479	265.13	452.525
		71.8	27.4791	61.6312	125.354	248.781	467.267									71.8	37.3047	74.0762	146.667	265.44	452.949
		71.9	27.5167	61.715	125.522	249.101	467.813									71.9	37.3556	74.1752	146.856	265.749	453.372
		72	27.5544	61.7989	125.689	249.421	468.359									72	37.4064	74.2742	147.043	266.058	453.795
		72.1	27.592	61.8828	125.857	249.741	468.905									72.1	37.4573	74.3732	147.231	266.368	454.217
		72.2	27.6297	61.9667	126.024	250.061	469.45									72.2	37.5082	74.4722	147.419	266.677	454.638
		72.3	27.6673	62.0505	126.192	250.381	469.995									72.3	37.5591	74.5712	147.607	266.985	455.059
		72.4	27.705	62.1344	126.359	250.701	470.54									72.4	37.6099	74.6701	147.795	267.294	455.48
		72.5	27.7427	62.2182	126.527	251.02	471.084									72.5	37.6608	74.7691	147.983	267.603	455.9
		72.6	27.7803	62.3021	126.695	251.34	471.628									72.6	37.7117	74.868	148.171	267.911	456.32
		72.7	27.818	62.3859	126.862	251.66	472.172									72.7	37.7625	74.9669	148.358	268.219	456.739
		72.8	27.8556	62.4697	127.029	251.979	472.716									72.8	37.8134	75.0658	148.546	268.527	457.158
		72.9	27.8933	62.5536	127.197	252.299	473.259									72.9	37.8642	75.1647	148.733	268.835	457.576
		73	27.9309	62.6374	127.364	252.618	473.802									73	37.9151	75.2636	148.921	269.143	457.994
		73.1	27.9685	62.7212	127.532	252.937	474.345									73.1	37.9659	75.3625	149.108	269.45	458.411
		73.2	28.0062	62.805	127.699	253.257	474.887									73.2	38.0168	75.4613	149.296	269.758	458.828
		73.3	28.0438	62.8888	127.867	253.576	475.429									73.3	38.0676	75.5602	149.483	270.065	459.244
		73.4	28.0815	62.9726	128.034	253.895	475.971									73.4	38.1185	75.6591	149.671	270.372	459.66
		73.5	28.1191	63.0564	128.201	254.214	476.512									73.5	38.1693	75.7579	149.858	270.679	460.075
		73.6	28.1567	63.1402	128.369	254.533	477.053									73.6	38.2201	75.8567	150.045	270.986	460.49
		73.7	28.1944	63.2239	128.536	254.852	477.594									73.7	38.2709	75.9555	150.233	271.292	460.905
		73.8	28.232	63.3077	128.703	255.17	478.135									73.8	38.3218	76.0543	150.42	271.599	461.318
		73.9	28.2696	63.3915	128.87	255.489	478.675									73.9	38.3726	76.1531	150.607	271.905	461.732
		74	28.3072	63.4752	129.037	255.808	479.215									74	38.4234	76.2518	150.794	272.211	462.145
		74.1	28.3449	63.559	129.205	256.126	479.755									74.1	38.4742	76.3506	150.981	272.517	462.558
		74.2	28.3825	63.6427	129.372	256.445	480.294									74.2	38.525	76.4493	151.168	272.823	462.969
		74.3	28.4201	63.7265	129.539	256.763	480.833									74.3	38.5758	76.5481	151.355	273.129	463.381
		74.4	28.4577	63.8102	129.706	257.082	481.372									74.4	38.6266	76.6468	151.542	273.434	463.792
		74.5	28.4953	63.8939	129.873	257.4	481.91									74.5	38.6774	76.7455	151.729	273.74	464.203
		74.6	28.5329	63.9777	130.04	257.718	482.449									74.6	38.7283	76.8442	151.916	274.045	464.613
		74.7	28.5706	64.0614	130.208	258.036	482.986									74.7	38.779	76.9429	152.103	274.35	465.022
		74.8	28.6082	64.1451	130.375	258.354	483.524									74.8	38.8298	77.0416	152.289	274.655	465.432
		74.9	28.6458	64.2288	130.542	258.672	484.061									74.9	38.8806	77.1402	152.476	274.96	465.841
		75	28.6834	64.3125	130.709	258.99	484.598									75	38.9314	77.2389	152.663	275.264	466.249
		75.1	28.721	64.3962	130.876	259.308	485.135									75.1	38.9822	77.3375	152.849	275.568	466.656
		75.2	28.7586	64.4799	131.043	259.625	485.671									75.2	39.033	77.4361	153.036	275.873	467.064
		75.3	28.7962	64.5636	131.21	259.943	486.207									75.3	39.0838	77.5348	153.222	276.177	467.471
		75.4	28.8338	64.6473	131.376	260.26	486.743									75.4	39.1345	77.6334	153.409	276.481	467.877
		75.5	28.8714	64.7309	131.543	260.578	487.279									75.5	39.1853	77.7319	153.595	276.785	468.283
		75.6	28.909	64.8146	131.71	260.895	487.814									75.6	39.2361	77.8305	153.782	277.088	468.688
		75.7	28.9466	64.8983	131.877	261.213	488.349									75.7	39.2868	77.9291	153.968	277.392	469.093
		75.8	28.9842	64.9819	132.044	261.53	488.883									75.8	39.3376	78.0277	154.155	277.695	469.498
		75.9	29.0218	65.0656	132.211	261.847	489.418									75.9	39.3884	78.1262	154.341	277.998	469.902
		76	29.0594	65.1492	132.378	262.164	489.951									76	39.4391	78.2247	154.527	278.301	470.305
		76.1	29.0969	65.2329	132.544	262.481	490.485									76.1	39.4899	78.3233	154.713	278.604	470.709
		76.2	29.1345	65.3165	132.711	262.798	491.018									76.2	39.5406	78.4218	154.899	278.907	471.111
		76.3	29.1721	65.4001	132.878	263.115	491.551									76.3	39.5913	78.5203	155.085	279.209	471.513
		76.4	29.2097	65.4838	133.045	263.432	492.084									76.4	39.6421	78.6188	155.271	279.512	471.915
		76.5	29.2473	65.5674	133.212	263.748	492.617									76.5	39.6928	78.7172	155.457	279.814	472.316
		76.6	29.2849	65.651	133.378	264.065	493.149									76.6	39.7436	78.8157	155.643	280.116	472.717
		76.7	29.3224	65.7346	133.545	264.382	493.681									76.7	39.7943	78.9141	155.829	280.418	473.117
		76.8	29.36	65.8182	133.712	264.698	494.212									76.8	39.845	79.0126	156.015	280.72	473.517
		76.9	29.3976	65.9018	133.878	265.015	494.744									76.9	39.8958	79.111	156.201	281.021	473.916
		77	29.4352	65.9853	134.045	265.331	495.275									77	39.9465	79.2094	156.387	281.323	474.315
		77.1	29.4727	66.0689	134.211	265.647	495.805									77.1	39.9972	79.3078	156.572	281.624	474.714
		77.2	29.5103	66.1525	134.378	265.964	496.336									77.2	40.0479	79.4062	156.758	281.925	475.112
		77.3	29.5479	66.2361	134.545	266.28	496.866									77.3	40.0986	79.5046	156.944	282.226	475.509
		77.4	29.5854	66.3196	134.711	266.596	497.396									77.4	40.1493	79.603	157.129	282.527	475.906
		77.5	29.623	66.4032	134.878	266.912	497.925									77.5	40.2001	79.7013	157.315	282.828	476.303
		77.6	29.6605	66.4868	135.044	267.228	498.454									77.6	40.2508	79.7997	157.5	283.128	476.699
		77.7	29.6981	66.5703	135.211	267.543	498.983									77.7	40.3015	79.898	157.686	283.429	477.095
		77.8	29.7356	66.6538	135.377	267.859	499.512									77.8	40.3522	79.9963	157.871	283.729	477.49
		77.9	29.7732	66.7374	135.543	268.175	500.04									77.9	40.4029	80.0946	158.057	284.029	477.885
		78	29.8107	66.8209	135.71	268.49	500.568									78	40.4535	80.1929	158.242	284.329	478.279
		78.1	29.8483	66.9044	135.876	268.806	501.096									78.1	40.5042	80.2912	158.427	284.629	478.673
		78.2	29.8859	66.9879	136.043	269.121	501.623									78.2	40.5549	80.3895	158.613	284.928	479.066
		78.3	29.9234	67.0714	136.209	269.437	502.151									78.3	40.6056	80.4877	158.798	285.228	479.459
		78.4	29.961	67.155	136.375	269.752	502.677									78.4	40.6563	80.586	158.983	285.527	479.852
		78.5	29.9985	67.2385	136.542	270.067	503.204									78.5	40.707	80.6842	159.168	285.826	480.244
		78.6	30.036	67.322	136.708	270.382	503.73									78.6	40.7576	80.7825	159.353	286.125	480.635
		78.7	30.0736	67.4054	136.874	270.697	504.256									78.7	40.8083	80.8807	159.538	286.424	481.026
		78.8	30.1111	67.4889	137.041	271.012	504.782									78.8	40.859	80.9789	159.723	286.723	481.417
		78.9	30.1486	67.5724	137.207	271.327	505.307									78.9	40.9096	81.0771	159.908	287.021	481.807
		79	30.1862	67.6559	137.373	271.642	505.832									79	40.9603	81.1752	160.093	287.319	482.197
		79.1	30.2237	67.7393	137.539	271.957	506.357									79.1	41.011	81.2734	160.278	287.618	482.586
		79.2	30.2612	67.8228	137.705	272.271	506.881									79.2	41.0616	81.3716	160.463	287.916	482.975
		79.3	30.2988	67.9062	137.871	272.586	507.405									79.3	41.1123	81.4697	160.647	288.214	483.363
		79.4	30.3363	67.9897	138.038	272.9	507.929									79.4	41.1629	81.5679	160.832	288.511	483.751
		79.5	30.3738	68.0731	138.204	273.215	508.452									79.5	41.2135	81.666	161.017	288.809	484.139
		79.6	30.4113	68.1566	138.37	273.529	508.976									79.6	41.2642	81.7641	161.201	289.106	484.526
		79.7	30.4489	68.24	138.536	273.844	509.499									79.7	41.3148	81.8622	161.386	289.404	484.912
		79.8	30.4864	68.3234	138.702	274.158	510.021									79.8	41.3655	81.9603	161.57	289.701	485.298
		79.9	30.5239	68.4069	138.868	274.472	510.544									79.9	41.4161	82.0583	161.755	289.998	485.684
		80	30.5614	68.4903	139.034	274.786	511.066									80	41.4667	82.1564	161.939	290.295	486.069
		80.1	30.5989	68.5737	139.2	275.1	511.587									80.1	41.5174	82.2545	162.124	290.591	486.454
		80.2	30.6364	68.6571	139.366	275.414	512.109									80.2	41.568	82.3525	162.308	290.888	486.838
		80.3	30.674	68.7405	139.532	275.728	512.63									80.3	41.6186	82.4505	162.492	291.184	487.222
		80.4	30.7115	68.8239	139.698	276.041	513.151									80.4	41.6692	82.5485	162.677	291.48	487.606
		80.5	30.749	68.9072	139.864	276.355	513.671									80.5	41.7198	82.6465	162.861	291.776	487.989
		80.6	30.7865	68.9906	140.03	276.669	514.192									80.6	41.7704	82.7445	163.045	292.072	488.371
		80.7	30.824	69.074	140.196	276.982	514.712									80.7	41.821	82.8425	163.229	292.368	488.753
		80.8	30.8615	69.1574	140.361	277.296	515.231									80.8	41.8717	82.9405	163.413	292.663	489.135
		80.9	30.899	69.2407	140.527	277.609	515.751									80.9	41.9222	83.0384	163.597	292.959	489.516
		81	30.9365	69.3241	140.693	277.922	516.27									81	41.9729	83.1364	163.781	293.254	489.897
		81.1	30.974	69.4074	140.859	278.236	516.788									81.1	42.0234	83.2343	163.965	293.549	490.277
		81.2	31.0114	69.4908	141.025	278.549	517.307									81.2	42.074	83.3322	164.149	293.844	490.657
		81.3	31.049	69.5741	141.19	278.862	517.825									81.3	42.1246	83.4301	164.333	294.139	491.036
		81.4	31.0864	69.6574	141.356	279.175	518.343									81.4	42.1752	83.528	164.517	294.434	491.415
		81.5	31.1239	69.7408	141.522	279.488	518.861									81.5	42.2258	83.6259	164.701	294.728	491.794
		81.6	31.1614	69.8241	141.688	279.8	519.378									81.6	42.2764	83.7238	164.884	295.022	492.172
		81.7	31.1989	69.9074	141.853	280.113	519.895									81.7	42.3269	83.8217	165.068	295.317	492.549
		81.8	31.2364	69.9907	142.019	280.426	520.411									81.8	42.3775	83.9195	165.252	295.611	492.926
		81.9	31.2739	70.074	142.185	280.739	520.928									81.9	42.4281	84.0173	165.435	295.905	493.303
		82	31.3113	70.1573	142.35	281.051	521.444									82	42.4787	84.1152	165.619	296.199	493.679
		82.1	31.3488	70.2406	142.516	281.363	521.96									82.1	42.5292	84.213	165.802	296.492	494.055
		82.2	31.3863	70.3239	142.681	281.676	522.475									82.2	42.5798	84.3108	165.986	296.785	494.431
		82.3	31.4238	70.4072	142.847	281.988	522.99									82.3	42.6303	84.4086	166.169	297.079	494.805
		82.4	31.4612	70.4904	143.012	282.3	523.505									82.4	42.6809	84.5064	166.353	297.372	495.18
		82.5	31.4987	70.5737	143.178	282.613	524.02									82.5	42.7314	84.6042	166.536	297.665	495.554
		82.6	31.5362	70.6569	143.343	282.925	524.534									82.6	42.782	84.7019	166.719	297.958	495.928
		82.7	31.5736	70.7402	143.509	283.237	525.048									82.7	42.8325	84.7996	166.903	298.25	496.301
		82.8	31.6111	70.8235	143.674	283.549	525.562									82.8	42.8831	84.8974	167.086	298.543	496.674
		82.9	31.6486	70.9067	143.84	283.861	526.075									82.9	42.9336	84.9951	167.269	298.835	497.046
		83	31.686	70.99	144.005	284.172	526.588									83	42.9841	85.0928	167.452	299.127	497.418
		83.1	31.7235	71.0732	144.17	284.484	527.101									83.1	43.0347	85.1905	167.635	299.42	497.789
		83.2	31.7609	71.1564	144.336	284.796	527.613									83.2	43.0852	85.2882	167.818	299.711	498.16
		83.3	31.7984	71.2396	144.501	285.107	528.125									83.3	43.1357	85.3859	168.001	300.003	498.531
		83.4	31.8359	71.3229	144.667	285.419	528.637									83.4	43.1862	85.4835	168.184	300.295	498.901
		83.5	31.8733	71.4061	144.832	285.73	529.149									83.5	43.2368	85.5812	168.367	300.586	499.271
		83.6	31.9108	71.4893	144.997	286.041	529.66									83.6	43.2873	85.6788	168.55	300.877	499.64
		83.7	31.9482	71.5725	145.162	286.353	530.171									83.7	43.3378	85.7764	168.733	301.169	500.009
		83.8	31.9856	71.6557	145.328	286.664	530.682									83.8	43.3883	85.8741	168.915	301.46	500.377
		83.9	32.0231	71.7388	145.493	286.975	531.192									83.9	43.4388	85.9717	169.098	301.75	500.745
		84	32.0605	71.822	145.658	287.286	531.703									84	43.4893	86.0693	169.281	302.041	501.113
		84.1	32.098	71.9052	145.823	287.597	532.212									84.1	43.5398	86.1668	169.463	302.332	501.479
		84.2	32.1354	71.9884	145.988	287.908	532.722									84.2	43.5903	86.2644	169.646	302.622	501.846
		84.3	32.1728	72.0715	146.154	288.218	533.231									84.3	43.6408	86.362	169.829	302.912	502.212
		84.4	32.2103	72.1547	146.319	288.529	533.74									84.4	43.6913	86.4595	170.011	303.202	502.578
		84.5	32.2477	72.2379	146.484	288.84	534.249									84.5	43.7418	86.5571	170.194	303.492	502.944
		84.6	32.2851	72.321	146.649	289.15	534.757									84.6	43.7923	86.6546	170.376	303.782	503.308
		84.7	32.3226	72.4041	146.814	289.461	535.265									84.7	43.8427	86.7521	170.558	304.072	503.673
		84.8	32.36	72.4873	146.979	289.771	535.773									84.8	43.8932	86.8496	170.741	304.361	504.037
		84.9	32.3974	72.5704	147.144	290.082	536.28									84.9	43.9437	86.9471	170.923	304.651	504.401
		85	32.4349	72.6535	147.309	290.392	536.787									85	43.9942	87.0446	171.105	304.94	504.764
		85.1	32.4723	72.7366	147.474	290.702	537.294									85.1	44.0446	87.142	171.287	305.229	505.126
		85.2	32.5097	72.8197	147.639	291.012	537.801									85.2	44.0951	87.2395	171.47	305.518	505.489
		85.3	32.5471	72.9029	147.804	291.322	538.307									85.3	44.1456	87.3369	171.652	305.806	505.851
		85.4	32.5845	72.986	147.969	291.632	538.813									85.4	44.196	87.4343	171.834	306.095	506.212
		85.5	32.6219	73.0691	148.134	291.942	539.318									85.5	44.2465	87.5318	172.016	306.383	506.573
		85.6	32.6594	73.1521	148.298	292.252	539.824									85.6	44.2969	87.6291	172.198	306.672	506.934
		85.7	32.6968	73.2352	148.463	292.561	540.329									85.7	44.3474	87.7265	172.38	306.96	507.294
		85.8	32.7342	73.3183	148.628	292.871	540.834									85.8	44.3978	87.8239	172.561	307.248	507.654
		85.9	32.7716	73.4014	148.793	293.18	541.338									85.9	44.4483	87.9213	172.743	307.536	508.013
		86	32.809	73.4844	148.958	293.49	541.842									86	44.4987	88.0187	172.925	307.823	508.372
		86.1	32.8464	73.5675	149.123	293.799	542.346									86.1	44.5491	88.116	173.107	308.111	508.73
		86.2	32.8838	73.6505	149.287	294.109	542.85									86.2	44.5996	88.2133	173.288	308.398	509.088
		86.3	32.9212	73.7336	149.452	294.418	543.353									86.3	44.65	88.3107	173.47	308.685	509.446
		86.4	32.9586	73.8166	149.617	294.727	543.856									86.4	44.7004	88.408	173.652	308.972	509.803
		86.5	32.996	73.8997	149.782	295.036	544.359									86.5	44.7509	88.5053	173.833	309.259	510.16
		86.6	33.0334	73.9827	149.946	295.345	544.861									86.6	44.8013	88.6025	174.015	309.546	510.516
		86.7	33.0708	74.0657	150.111	295.654	545.363									86.7	44.8517	88.6998	174.196	309.833	510.872
		86.8	33.1082	74.1488	150.275	295.963	545.865									86.8	44.9021	88.7971	174.378	310.119	511.228
		86.9	33.1456	74.2318	150.44	296.272	546.366									86.9	44.9525	88.8944	174.559	310.405	511.583
		87	33.1829	74.3148	150.605	296.581	546.867									87	45.0029	88.9916	174.741	310.692	511.938
		87.1	33.2203	74.3978	150.769	296.889	547.368									87.1	45.0533	89.0888	174.922	310.978	512.292
		87.2	33.2577	74.4808	150.934	297.198	547.869									87.2	45.1037	89.186	175.103	311.263	512.645
		87.3	33.2951	74.5638	151.098	297.506	548.369									87.3	45.1541	89.2832	175.284	311.549	512.999
		87.4	33.3325	74.6467	151.263	297.815	548.869									87.4	45.2045	89.3804	175.466	311.835	513.352
		87.5	33.3699	74.7297	151.427	298.123	549.369									87.5	45.2549	89.4776	175.647	312.12	513.705
		87.6	33.4072	74.8127	151.592	298.431	549.868									87.6	45.3053	89.5748	175.828	312.405	514.057
		87.7	33.4446	74.8957	151.756	298.74	550.367									87.7	45.3557	89.6719	176.009	312.69	514.408
		87.8	33.482	74.9786	151.921	299.048	550.866									87.8	45.4061	89.7691	176.19	312.975	514.76
		87.9	33.5194	75.0616	152.085	299.356	551.365									87.9	45.4565	89.8662	176.371	313.26	515.11
		88	33.5567	75.1445	152.25	299.664	551.863									88	45.5068	89.9634	176.552	313.545	515.461
		88.1	33.5941	75.2275	152.414	299.971	552.361									88.1	45.5572	90.0605	176.733	313.829	515.811
		88.2	33.6314	75.3104	152.578	300.279	552.858									88.2	45.6076	90.1576	176.913	314.114	516.16
		88.3	33.6688	75.3933	152.743	300.587	553.356									88.3	45.6579	90.2547	177.094	314.398	516.51
		88.4	33.7062	75.4763	152.907	300.895	553.853									88.4	45.7083	90.3517	177.275	314.682	516.859
		88.5	33.7435	75.5592	153.071	301.202	554.35									88.5	45.7587	90.4488	177.456	314.966	517.207
		88.6	33.7809	75.6421	153.236	301.51	554.846									88.6	45.809	90.5459	177.636	315.25	517.555
		88.7	33.8182	75.725	153.4	301.817	555.342									88.7	45.8594	90.6429	177.817	315.533	517.902
		88.8	33.8556	75.8079	153.564	302.125	555.838									88.8	45.9097	90.7399	177.998	315.817	518.249
		88.9	33.8929	75.8908	153.728	302.432	556.333									88.9	45.9601	90.837	178.178	316.1	518.596
		89	33.9303	75.9737	153.893	302.739	556.829									89	46.0104	90.934	178.359	316.383	518.942
		89.1	33.9676	76.0566	154.057	303.046	557.323									89.1	46.0608	91.031	178.539	316.666	519.288
		89.2	34.005	76.1395	154.221	303.353	557.818									89.2	46.1111	91.1279	178.719	316.949	519.634
		89.3	34.0423	76.2224	154.385	303.66	558.312									89.3	46.1615	91.2249	178.9	317.232	519.979
		89.4	34.0797	76.3052	154.549	303.967	558.807									89.4	46.2118	91.3219	179.08	317.514	520.323
		89.5	34.117	76.3881	154.713	304.274	559.3									89.5	46.2621	91.4188	179.26	317.797	520.668
		89.6	34.1544	76.4709	154.877	304.581	559.794									89.6	46.3124	91.5157	179.44	318.079	521.011
		89.7	34.1917	76.5538	155.041	304.887	560.287									89.7	46.3628	91.6127	179.621	318.361	521.355
		89.8	34.229	76.6366	155.205	305.194	560.78									89.8	46.4131	91.7096	179.801	318.643	521.698
		89.9	34.2664	76.7195	155.369	305.5	561.272									89.9	46.4634	91.8065	179.981	318.925	522.04
		90	34.3037	76.8023	155.533	305.807	561.765									90	46.5137	91.9034	180.161	319.206	522.383
		90.1	34.341	76.8851	155.697	306.113	562.256									90.1	46.564	92.0003	180.341	319.488	522.724
		90.2	34.3784	76.968	155.861	306.419	562.748									90.2	46.6143	92.0971	180.521	319.769	523.066
		90.3	34.4157	77.0508	156.025	306.726	563.24									90.3	46.6646	92.194	180.701	320.05	523.407
		90.4	34.453	77.1336	156.189	307.032	563.731									90.4	46.7149	92.2909	180.881	320.332	523.747
		90.5	34.4903	77.2164	156.353	307.338	564.222									90.5	46.7652	92.3877	181.061	320.613	524.087
		90.6	34.5277	77.2992	156.517	307.644	564.712									90.6	46.8155	92.4845	181.24	320.893	524.427
		90.7	34.565	77.382	156.681	307.95	565.202									90.7	46.8658	92.5813	181.42	321.174	524.766
		90.8	34.6023	77.4648	156.845	308.255	565.692									90.8	46.9161	92.6781	181.6	321.454	525.105
		90.9	34.6396	77.5476	157.008	308.561	566.182									90.9	46.9664	92.7749	181.779	321.735	525.444
		91	34.6769	77.6303	157.172	308.867	566.671									91	47.0167	92.8717	181.959	322.015	525.782
		91.1	34.7142	77.7131	157.336	309.172	567.16									91.1	47.0669	92.9684	182.138	322.295	526.119
		91.2	34.7516	77.7959	157.5	309.478	567.649									91.2	47.1172	93.0652	182.318	322.575	526.457
		91.3	34.7889	77.8786	157.663	309.783	568.137									91.3	47.1675	93.1619	182.498	322.854	526.793
		91.4	34.8262	77.9614	157.827	310.089	568.625									91.4	47.2178	93.2587	182.677	323.134	527.13
		91.5	34.8635	78.0441	157.991	310.394	569.113									91.5	47.2681	93.3554	182.856	323.413	527.466
		91.6	34.9008	78.1269	158.154	310.699	569.601									91.6	47.3183	93.452	183.036	323.693	527.802
		91.7	34.9381	78.2096	158.318	311.004	570.088									91.7	47.3686	93.5487	183.215	323.972	528.137
		91.8	34.9754	78.2923	158.482	311.309	570.575									91.8	47.4188	93.6454	183.394	324.251	528.472
		91.9	35.0127	78.3751	158.645	311.614	571.062									91.9	47.4691	93.7421	183.573	324.53	528.806
		92	35.05	78.4578	158.809	311.919	571.548									92	47.5193	93.8388	183.753	324.808	529.14
		92.1	35.0873	78.5405	158.972	312.224	572.034									92.1	47.5696	93.9354	183.932	325.087	529.474
		92.2	35.1245	78.6232	159.136	312.529	572.52									92.2	47.6198	94.032	184.111	325.365	529.807
		92.3	35.1618	78.7059	159.299	312.834	573.005									92.3	47.6701	94.1287	184.29	325.644	530.14
		92.4	35.1991	78.7886	159.463	313.138	573.49									92.4	47.7203	94.2253	184.469	325.922	530.472
		92.5	35.2364	78.8713	159.626	313.443	573.975									92.5	47.7706	94.3219	184.648	326.2	530.804
		92.6	35.2737	78.9539	159.79	313.747	574.46									92.6	47.8208	94.4185	184.827	326.477	531.136
		92.7	35.311	79.0366	159.953	314.051	574.944									92.7	47.871	94.515	185.006	326.755	531.467
		92.8	35.3483	79.1193	160.117	314.356	575.428									92.8	47.9212	94.6116	185.185	327.033	531.798
		92.9	35.3856	79.202	160.28	314.66	575.912									92.9	47.9715	94.7082	185.363	327.31	532.128
		93	35.4228	79.2846	160.444	314.964	576.395									93	48.0217	94.8047	185.542	327.587	532.458
		93.1	35.4601	79.3673	160.607	315.268	576.878									93.1	48.0719	94.9012	185.721	327.864	532.788
		93.2	35.4974	79.4499	160.77	315.572	577.361									93.2	48.1221	94.9977	185.899	328.141	533.117
		93.3	35.5346	79.5326	160.934	315.876	577.843									93.3	48.1723	95.0943	186.078	328.418	533.446
		93.4	35.5719	79.6152	161.097	316.18	578.326									93.4	48.2225	95.1907	186.256	328.695	533.774
		93.5	35.6092	79.6979	161.26	316.484	578.808									93.5	48.2727	95.2872	186.435	328.971	534.102
		93.6	35.6465	79.7805	161.423	316.787	579.289									93.6	48.3229	95.3837	186.613	329.247	534.43
		93.7	35.6837	79.8631	161.587	317.091	579.77									93.7	48.3731	95.4801	186.792	329.524	534.757
		93.8	35.721	79.9457	161.75	317.394	580.251									93.8	48.4233	95.5766	186.97	329.8	535.084
		93.9	35.7582	80.0283	161.913	317.698	580.732									93.9	48.4735	95.673	187.149	330.075	535.411
		94	35.7955	80.1109	162.076	318.001	581.213									94	48.5237	95.7695	187.327	330.351	535.737
		94.1	35.8327	80.1935	162.239	318.305	581.693									94.1	48.5739	95.8659	187.505	330.627	536.062
		94.2	35.87	80.2761	162.403	318.608	582.173									94.2	48.6241	95.9623	187.683	330.902	536.388
		94.3	35.9073	80.3587	162.566	318.911	582.652									94.3	48.6742	96.0587	187.862	331.178	536.712
		94.4	35.9445	80.4413	162.729	319.214	583.131									94.4	48.7244	96.1551	188.04	331.453	537.037
		94.5	35.9818	80.5238	162.892	319.517	583.61									94.5	48.7746	96.2514	188.218	331.728	537.361
		94.6	36.019	80.6064	163.055	319.82	584.089									94.6	48.8248	96.3478	188.396	332.003	537.685
		94.7	36.0563	80.689	163.218	320.123	584.567									94.7	48.8749	96.4441	188.574	332.277	538.008
		94.8	36.0935	80.7715	163.381	320.425	585.045									94.8	48.9251	96.5404	188.752	332.552	538.331
		94.9	36.1307	80.8541	163.544	320.728	585.523									94.9	48.9753	96.6368	188.93	332.826	538.654
		95	36.168	80.9366	163.707	321.031	586.001									95	49.0254	96.7331	189.107	333.101	538.976
		95.1	36.2052	81.0191	163.87	321.333	586.478									95.1	49.0756	96.8293	189.285	333.375	539.297
		95.2	36.2425	81.1017	164.033	321.636	586.955									95.2	49.1257	96.9256	189.463	333.649	539.619
		95.3	36.2797	81.1842	164.196	321.938	587.431									95.3	49.1759	97.0219	189.641	333.923	539.94
		95.4	36.3169	81.2667	164.359	322.24	587.908									95.4	49.226	97.1182	189.819	334.196	540.26
		95.5	36.3542	81.3493	164.522	322.543	588.384									95.5	49.2762	97.2144	189.996	334.47	540.581
		95.6	36.3914	81.4317	164.684	322.845	588.859									95.6	49.3263	97.3106	190.174	334.743	540.9
		95.7	36.4286	81.5143	164.847	323.147	589.335									95.7	49.3764	97.4069	190.351	335.017	541.22
		95.8	36.4659	81.5968	165.01	323.449	589.81									95.8	49.4265	97.5031	190.529	335.29	541.539
		95.9	36.5031	81.6792	165.173	323.751	590.285									95.9	49.4767	97.5993	190.706	335.563	541.857
		96	36.5403	81.7617	165.336	324.053	590.759									96	49.5268	97.6955	190.884	335.836	542.176
		96.1	36.5775	81.8442	165.498	324.354	591.233									96.1	49.5769	97.7917	191.061	336.108	542.493
		96.2	36.6147	81.9267	165.661	324.656	591.707									96.2	49.627	97.8878	191.238	336.381	542.811
		96.3	36.6519	82.0092	165.824	324.958	592.181									96.3	49.6772	97.984	191.416	336.653	543.128
		96.4	36.6892	82.0916	165.987	325.259	592.654									96.4	49.7273	98.0802	191.593	336.925	543.445
		96.5	36.7264	82.1741	166.149	325.561	593.127									96.5	49.7774	98.1763	191.77	337.197	543.761
		96.6	36.7636	82.2565	166.312	325.862	593.6									96.6	49.8275	98.2724	191.947	337.469	544.077
		96.7	36.8008	82.339	166.475	326.163	594.073									96.7	49.8776	98.3685	192.125	337.741	544.392
		96.8	36.838	82.4214	166.637	326.464	594.545									96.8	49.9277	98.4646	192.302	338.013	544.707
		96.9	36.8752	82.5038	166.8	326.766	595.017									96.9	49.9778	98.5607	192.479	338.284	545.022
		97	36.9124	82.5863	166.962	327.067	595.488									97	50.0279	98.6568	192.656	338.556	545.337
		97.1	36.9496	82.6687	167.125	327.368	595.96									97.1	50.078	98.7528	192.833	338.827	545.651
		97.2	36.9868	82.7511	167.287	327.669	596.431									97.2	50.1281	98.8489	193.01	339.098	545.964
		97.3	37.024	82.8335	167.45	327.969	596.901									97.3	50.1782	98.9449	193.186	339.369	546.278
		97.4	37.0612	82.9159	167.612	328.27	597.372									97.4	50.2282	99.041	193.363	339.64	546.59
		97.5	37.0984	82.9983	167.775	328.571	597.842									97.5	50.2783	99.137	193.54	339.91	546.903
		97.6	37.1356	83.0807	167.937	328.872	598.312									97.6	50.3284	99.233	193.717	340.181	547.215
		97.7	37.1728	83.1631	168.1	329.172	598.781									97.7	50.3785	99.329	193.893	340.451	547.527
		97.8	37.21	83.2455	168.262	329.473	599.25									97.8	50.4285	99.4249	194.07	340.721	547.838
		97.9	37.2472	83.3279	168.424	329.773	599.719									97.9	50.4786	99.5209	194.247	340.991	548.149
		98	37.2844	83.4103	168.587	330.073	600.188									98	50.5287	99.6169	194.423	341.261	548.46
		98.1	37.3215	83.4926	168.749	330.373	600.656									98.1	50.5787	99.7128	194.6	341.531	548.77
		98.2	37.3587	83.575	168.911	330.674	601.124									98.2	50.6288	99.8088	194.776	341.801	549.08
		98.3	37.3959	83.6573	169.074	330.974	601.592									98.3	50.6788	99.9047	194.953	342.07	549.389
		98.4	37.4331	83.7397	169.236	331.274	602.059									98.4	50.7289	100.001	195.129	342.339	549.698
		98.5	37.4703	83.822	169.398	331.574	602.527									98.5	50.7789	100.097	195.305	342.609	550.007
		98.6	37.5074	83.9043	169.561	331.873	602.993									98.6	50.829	100.192	195.482	342.878	550.315
		98.7	37.5446	83.9867	169.723	332.173	603.46									98.7	50.879	100.288	195.658	343.147	550.623
		98.8	37.5818	84.069	169.885	332.473	603.926									98.8	50.929	100.384	195.834	343.415	550.931
		98.9	37.6189	84.1513	170.047	332.773	604.392									98.9	50.9791	100.48	196.01	343.684	551.238
		99	37.6561	84.2336	170.209	333.072	604.858									99	51.0291	100.576	196.187	343.952	551.544
		99.1	37.6933	84.3159	170.371	333.372	605.323									99.1	51.0791	100.672	196.363	344.221	551.851
		99.2	37.7304	84.3982	170.534	333.671	605.788									99.2	51.1292	100.767	196.539	344.489	552.157
		99.3	37.7676	84.4805	170.696	333.97	606.253									99.3	51.1792	100.863	196.715	344.757	552.463
		99.4	37.8048	84.5628	170.858	334.269	606.718									99.4	51.2292	100.959	196.891	345.025	552.768
		99.5	37.8419	84.6451	171.02	334.569	607.182									99.5	51.2792	101.055	197.067	345.293	553.073
		99.6	37.8791	84.7274	171.182	334.868	607.646									99.6	51.3292	101.151	197.242	345.56	553.377
		99.7	37.9162	84.8096	171.344	335.167	608.11									99.7	51.3792	101.246	197.418	345.828	553.682
		99.8	37.9534	84.8919	171.506	335.466	608.573									99.8	51.4293	101.342	197.594	346.095	553.985
		99.9	37.9905	84.9742	171.668	335.764	609.036									99.9	51.4793	101.438	197.77	346.362	554.289
		100	38.0277	85.0564	171.83	336.063	609.499									100	51.5293	101.534	197.946	346.629	554.592
		100.1	38.0648	85.1387	171.992	336.362	609.961									100.1	51.5792	101.629	198.121	346.896	554.894
		100.2	38.102	85.2209	172.154	336.661	610.423									100.2	51.6292	101.725	198.297	347.163	555.197
		100.3	38.1391	85.3032	172.316	336.959	610.885									100.3	51.6792	101.821	198.472	347.429	555.499
		100.4	38.1763	85.3854	172.478	337.258	611.347									100.4	51.7292	101.916	198.648	347.696	555.8
		100.5	38.2134	85.4676	172.639	337.556	611.808									100.5	51.7792	102.012	198.823	347.962	556.102
		100.6	38.2505	85.5498	172.801	337.854	612.269									100.6	51.8292	102.108	198.999	348.228	556.402
		100.7	38.2877	85.632	172.963	338.152	612.73									100.7	51.8792	102.203	199.174	348.494	556.703
		100.8	38.3248	85.7143	173.125	338.451	613.19									100.8	51.9291	102.299	199.35	348.76	557.003
		100.9	38.362	85.7965	173.287	338.749	613.651									100.9	51.9791	102.395	199.525	349.026	557.303
		101	38.3991	85.8787	173.448	339.047	614.11									101	52.0291	102.49	199.7	349.292	557.602
		101.1	38.4362	85.9608	173.61	339.345	614.57									101.1	52.079	102.586	199.875	349.557	557.901
		101.2	38.4733	86.043	173.772	339.642	615.029									101.2	52.129	102.681	200.05	349.822	558.2
		101.3	38.5105	86.1252	173.934	339.94	615.488									101.3	52.179	102.777	200.226	350.087	558.498
		101.4	38.5476	86.2074	174.095	340.238	615.947									101.4	52.2289	102.873	200.401	350.353	558.796
		101.5	38.5847	86.2896	174.257	340.536	616.405									101.5	52.2789	102.968	200.576	350.617	559.093
		101.6	38.6218	86.3717	174.419	340.833	616.863									101.6	52.3288	103.064	200.751	350.882	559.39
		101.7	38.6589	86.4539	174.58	341.131	617.321									101.7	52.3788	103.159	200.926	351.147	559.687
		101.8	38.6961	86.536	174.742	341.428	617.779									101.8	52.4287	103.255	201.101	351.411	559.984
		101.9	38.7332	86.6182	174.903	341.725	618.236									101.9	52.4787	103.35	201.276	351.675	560.28
		102	38.7703	86.7003	175.065	342.023	618.693									102	52.5286	103.446	201.451	351.94	560.576
		102.1	38.8074	86.7824	175.226	342.32	619.149									102.1	52.5785	103.541	201.625	352.204	560.871
		102.2	38.8445	86.8645	175.388	342.617	619.606									102.2	52.6285	103.637	201.8	352.467	561.166
		102.3	38.8816	86.9467	175.549	342.914	620.062									102.3	52.6784	103.732	201.975	352.731	561.461
		102.4	38.9187	87.0288	175.711	343.211	620.517									102.4	52.7283	103.828	202.149	352.995	561.755
		102.5	38.9558	87.1109	175.873	343.508	620.973									102.5	52.7782	103.923	202.324	353.258	562.049
		102.6	38.9929	87.193	176.034	343.804	621.428									102.6	52.8282	104.018	202.499	353.522	562.342
		102.7	39.03	87.2751	176.195	344.101	621.883									102.7	52.8781	104.114	202.673	353.785	562.635
		102.8	39.0671	87.3572	176.357	344.398	622.337									102.8	52.928	104.209	202.848	354.048	562.928
		102.9	39.1042	87.4393	176.518	344.694	622.792									102.9	52.9779	104.305	203.022	354.311	563.221
		103	39.1413	87.5214	176.679	344.991	623.246									103	53.0278	104.4	203.196	354.573	563.513
		103.1	39.1784	87.6034	176.841	345.287	623.699									103.1	53.0777	104.495	203.371	354.836	563.804
		103.2	39.2155	87.6855	177.002	345.583	624.153									103.2	53.1276	104.591	203.545	355.098	564.096
		103.3	39.2526	87.7676	177.163	345.88	624.606									103.3	53.1775	104.686	203.72	355.361	564.387
		103.4	39.2897	87.8496	177.325	346.176	625.059									103.4	53.2274	104.781	203.894	355.623	564.677
		103.5	39.3268	87.9317	177.486	346.472	625.511									103.5	53.2773	104.877	204.068	355.885	564.968
		103.6	39.3638	88.0137	177.647	346.768	625.963									103.6	53.3272	104.972	204.242	356.147	565.257
		103.7	39.4009	88.0958	177.808	347.064	626.415									103.7	53.377	105.067	204.416	356.409	565.547
		103.8	39.438	88.1778	177.97	347.36	626.867									103.8	53.4269	105.163	204.59	356.67	565.836
		103.9	39.4751	88.2598	178.131	347.656	627.318									103.9	53.4768	105.258	204.764	356.932	566.125
		104	39.5122	88.3419	178.292	347.951	627.769									104	53.5267	105.353	204.938	357.193	566.414
		104.1	39.5492	88.4239	178.453	348.247	628.22									104.1	53.5765	105.448	205.112	357.454	566.702
		104.2	39.5863	88.5059	178.614	348.542	628.67									104.2	53.6264	105.544	205.286	357.715	566.989
		104.3	39.6234	88.5879	178.775	348.838	629.121									104.3	53.6763	105.639	205.46	357.976	567.277
		104.4	39.6604	88.6699	178.936	349.133	629.571									104.4	53.7262	105.734	205.634	358.237	567.564
		104.5	39.6975	88.7519	179.097	349.429	630.02									104.5	53.776	105.829	205.808	358.497	567.851
		104.6	39.7346	88.8338	179.258	349.724	630.47									104.6	53.8259	105.924	205.981	358.758	568.137
		104.7	39.7716	88.9158	179.419	350.019	630.919									104.7	53.8757	106.02	206.155	359.018	568.423
		104.8	39.8087	88.9978	179.58	350.314	631.367									104.8	53.9256	106.115	206.328	359.278	568.709
		104.9	39.8458	89.0798	179.741	350.609	631.816									104.9	53.9754	106.21	206.502	359.538	568.994
		105	39.8828	89.1618	179.902	350.904	632.264									105	54.0253	106.305	206.676	359.798	569.279
		105.1	39.9199	89.2437	180.063	351.199	632.712									105.1	54.0751	106.4	206.849	360.058	569.563
		105.2	39.9569	89.3257	180.224	351.494	633.159									105.2	54.1249	106.495	207.023	360.318	569.848
		105.3	39.994	89.4076	180.385	351.788	633.607									105.3	54.1748	106.591	207.196	360.577	570.132
		105.4	40.031	89.4896	180.546	352.083	634.054									105.4	54.2246	106.686	207.369	360.837	570.415
		105.5	40.0681	89.5715	180.707	352.378	634.5									105.5	54.2744	106.781	207.543	361.096	570.698
		105.6	40.1051	89.6534	180.868	352.672	634.947									105.6	54.3242	106.876	207.716	361.355	570.981
		105.7	40.1422	89.7353	181.028	352.966	635.393									105.7	54.3741	106.971	207.889	361.614	571.264
		105.8	40.1792	89.8173	181.189	353.261	635.839									105.8	54.4239	107.066	208.062	361.873	571.546
		105.9	40.2163	89.8992	181.35	353.555	636.284									105.9	54.4737	107.161	208.236	362.131	571.827
		106	40.2533	89.9811	181.511	353.849	636.729									106	54.5235	107.256	208.409	362.39	572.109
		106.1	40.2903	90.063	181.671	354.143	637.174									106.1	54.5733	107.351	208.582	362.648	572.39
		106.2	40.3274	90.1449	181.832	354.437	637.619									106.2	54.6231	107.446	208.755	362.906	572.671
		106.3	40.3644	90.2268	181.993	354.731	638.063									106.3	54.6729	107.541	208.928	363.164	572.951
		106.4	40.4014	90.3087	182.153	355.025	638.508									106.4	54.7227	107.636	209.101	363.422	573.231
		106.5	40.4385	90.3905	182.314	355.319	638.951									106.5	54.7726	107.731	209.274	363.68	573.511
		106.6	40.4755	90.4724	182.475	355.613	639.395									106.6	54.8223	107.826	209.447	363.938	573.79
		106.7	40.5125	90.5543	182.635	355.906	639.838									106.7	54.8721	107.921	209.619	364.195	574.069
		106.8	40.5496	90.6361	182.796	356.2	640.281									106.8	54.9219	108.016	209.792	364.453	574.348
		106.9	40.5866	90.718	182.956	356.493	640.723									106.9	54.9717	108.111	209.965	364.71	574.626
		107	40.6236	90.7998	183.117	356.787	641.166									107	55.0215	108.206	210.138	364.967	574.904
		107.1	40.6606	90.8817	183.277	357.08	641.608									107.1	55.0712	108.301	210.31	365.224	575.182
		107.2	40.6976	90.9635	183.438	357.373	642.05									107.2	55.121	108.395	210.483	365.481	575.459
		107.3	40.7347	91.0453	183.598	357.666	642.491									107.3	55.1708	108.49	210.655	365.737	575.736
		107.4	40.7717	91.1272	183.759	357.959	642.932									107.4	55.2206	108.585	210.828	365.994	576.012
		107.5	40.8087	91.209	183.919	358.252	643.373									107.5	55.2703	108.68	211.001	366.25	576.288
		107.6	40.8457	91.2908	184.08	358.545	643.814									107.6	55.3201	108.775	211.173	366.507	576.564
		107.7	40.8827	91.3726	184.24	358.838	644.254									107.7	55.3698	108.87	211.345	366.763	576.84
		107.8	40.9197	91.4544	184.4	359.131	644.694									107.8	55.4196	108.965	211.518	367.019	577.115
		107.9	40.9567	91.5362	184.561	359.424	645.134									107.9	55.4694	109.059	211.69	367.274	577.39
		108	40.9937	91.618	184.721	359.716	645.573									108	55.5191	109.154	211.862	367.53	577.664
		108.1	41.0307	91.6998	184.881	360.009	646.012									108.1	55.5688	109.249	212.035	367.786	577.939
		108.2	41.0677	91.7816	185.042	360.301	646.451									108.2	55.6186	109.344	212.207	368.041	578.212
		108.3	41.1047	91.8633	185.202	360.594	646.89									108.3	55.6683	109.439	212.379	368.296	578.486
		108.4	41.1417	91.9451	185.362	360.886	647.328									108.4	55.7181	109.533	212.551	368.551	578.759
		108.5	41.1787	92.0269	185.523	361.178	647.766									108.5	55.7678	109.628	212.723	368.807	579.032
		108.6	41.2157	92.1086	185.683	361.471	648.204									108.6	55.8175	109.723	212.895	369.061	579.304
		108.7	41.2527	92.1904	185.843	361.763	648.641									108.7	55.8673	109.817	213.067	369.316	579.576
		108.8	41.2897	92.2721	186.003	362.055	649.078									108.8	55.917	109.912	213.239	369.571	579.848
		108.9	41.3267	92.3539	186.163	362.347	649.515									108.9	55.9667	110.007	213.411	369.825	580.12
		109	41.3636	92.4356	186.323	362.639	649.952									109	56.0164	110.102	213.583	370.079	580.391
		109.1	41.4006	92.5173	186.484	362.93	650.388									109.1	56.0662	110.196	213.754	370.334	580.662
		109.2	41.4376	92.599	186.644	363.222	650.824									109.2	56.1159	110.291	213.926	370.588	580.932
		109.3	41.4746	92.6808	186.804	363.514	651.26									109.3	56.1656	110.385	214.098	370.841	581.202
		109.4	41.5116	92.7625	186.964	363.805	651.695									109.4	56.2153	110.48	214.27	371.095	581.472
		109.5	41.5485	92.8442	187.124	364.097	652.13									109.5	56.265	110.575	214.441	371.349	581.741
		109.6	41.5855	92.9258	187.284	364.388	652.565									109.6	56.3147	110.669	214.613	371.602	582.01
		109.7	41.6225	93.0075	187.444	364.679	652.999									109.7	56.3644	110.764	214.784	371.856	582.279
		109.8	41.6594	93.0892	187.604	364.971	653.433									109.8	56.4141	110.859	214.956	372.109	582.547
		109.9	41.6964	93.1709	187.764	365.262	653.867									109.9	56.4638	110.953	215.127	372.362	582.816
		110	41.7334	93.2526	187.924	365.553	654.301									110	56.5135	111.048	215.299	372.615	583.083
		110.1	41.7704	93.3342	188.084	365.844	654.734									110.1	56.5631	111.142	215.47	372.868	583.351
		110.2	41.8073	93.4159	188.244	366.135	655.168									110.2	56.6128	111.237	215.641	373.12	583.618
		110.3	41.8443	93.4976	188.403	366.426	655.6									110.3	56.6625	111.331	215.813	373.373	583.884
		110.4	41.8812	93.5792	188.563	366.716	656.033									110.4	56.7122	111.426	215.984	373.625	584.151
		110.5	41.9182	93.6609	188.723	367.007	656.465									110.5	56.7618	111.52	216.155	373.877	584.417
		110.6	41.9552	93.7425	188.883	367.298	656.897									110.6	56.8115	111.615	216.326	374.129	584.683
		110.7	41.9921	93.8242	189.043	367.588	657.328									110.7	56.8612	111.709	216.498	374.381	584.948
		110.8	42.0291	93.9058	189.202	367.879	657.76									110.8	56.9108	111.804	216.668	374.633	585.213
		110.9	42.066	93.9874	189.362	368.169	658.191									110.9	56.9605	111.898	216.84	374.885	585.478
		111	42.103	94.069	189.522	368.46	658.622									111	57.0102	111.993	217.011	375.136	585.742
		111.1	42.1399	94.1506	189.682	368.75	659.052									111.1	57.0598	112.087	217.181	375.388	586.006
		111.2	42.1768	94.2322	189.841	369.04	659.482									111.2	57.1095	112.182	217.352	375.639	586.27
		111.3	42.2138	94.3138	190.001	369.33	659.912									111.3	57.1591	112.276	217.523	375.89	586.533
		111.4	42.2507	94.3954	190.161	369.62	660.342									111.4	57.2087	112.371	217.694	376.141	586.796
		111.5	42.2877	94.477	190.32	369.91	660.771									111.5	57.2584	112.465	217.865	376.392	587.059
		111.6	42.3246	94.5586	190.48	370.2	661.2									111.6	57.308	112.559	218.036	376.643	587.322
		111.7	42.3615	94.6402	190.639	370.49	661.629									111.7	57.3576	112.654	218.206	376.893	587.584
		111.8	42.3985	94.7218	190.799	370.779	662.058									111.8	57.4073	112.748	218.377	377.144	587.845
		111.9	42.4354	94.8033	190.958	371.069	662.486									111.9	57.4569	112.842	218.548	377.394	588.107
		112	42.4723	94.8849	191.118	371.359	662.914									112	57.5065	112.937	218.718	377.644	588.368
		112.1	42.5093	94.9664	191.278	371.648	663.341									112.1	57.5562	113.031	218.889	377.894	588.629
		112.2	42.5462	95.048	191.437	371.938	663.768									112.2	57.6058	113.125	219.059	378.144	588.889
		112.3	42.5831	95.1295	191.596	372.227	664.196									112.3	57.6554	113.22	219.23	378.394	589.149
		112.4	42.62	95.2111	191.756	372.516	664.622									112.4	57.705	113.314	219.4	378.643	589.409
		112.5	42.657	95.2926	191.915	372.805	665.049									112.5	57.7546	113.408	219.57	378.893	589.668
		112.6	42.6939	95.3741	192.075	373.094	665.475									112.6	57.8042	113.502	219.741	379.142	589.928
		112.7	42.7308	95.4556	192.234	373.383	665.901									112.7	57.8538	113.597	219.911	379.391	590.186
		112.8	42.7677	95.5371	192.393	373.672	666.326									112.8	57.9034	113.691	220.081	379.64	590.445
		112.9	42.8046	95.6187	192.553	373.961	666.752									112.9	57.953	113.785	220.251	379.889	590.703
		113	42.8415	95.7001	192.712	374.25	667.177									113	58.0026	113.879	220.422	380.138	590.961
		113.1	42.8784	95.7816	192.871	374.539	667.601									113.1	58.0522	113.974	220.592	380.387	591.218
		113.2	42.9153	95.8631	193.031	374.827	668.026									113.2	58.1018	114.068	220.762	380.635	591.476
		113.3	42.9523	95.9446	193.19	375.116	668.45									113.3	58.1514	114.162	220.932	380.884	591.732
		113.4	42.9892	96.0261	193.349	375.404	668.874									113.4	58.201	114.256	221.102	381.132	591.989
		113.5	43.0261	96.1076	193.508	375.693	669.297									113.5	58.2505	114.35	221.272	381.38	592.245
		113.6	43.063	96.189	193.668	375.981	669.721									113.6	58.3001	114.445	221.441	381.628	592.501
		113.7	43.0999	96.2705	193.827	376.269	670.144									113.7	58.3497	114.539	221.611	381.876	592.757
		113.8	43.1368	96.3519	193.986	376.558	670.566									113.8	58.3993	114.633	221.781	382.123	593.012
		113.9	43.1737	96.4334	194.145	376.846	670.989									113.9	58.4488	114.727	221.951	382.371	593.267
		114	43.2106	96.5148	194.304	377.134	671.411									114	58.4984	114.821	222.121	382.618	593.521
		114.1	43.2474	96.5963	194.463	377.421	671.833									114.1	58.5479	114.915	222.29	382.866	593.776
		114.2	43.2843	96.6777	194.622	377.709	672.254									114.2	58.5975	115.009	222.46	383.113	594.03
		114.3	43.3212	96.7591	194.781	377.997	672.676									114.3	58.647	115.103	222.63	383.36	594.283
		114.4	43.3581	96.8405	194.941	378.285	673.097									114.4	58.6966	115.197	222.799	383.607	594.537
		114.5	43.395	96.922	195.1	378.573	673.518									114.5	58.7461	115.291	222.969	383.853	594.79
		114.6	43.4319	97.0034	195.258	378.86	673.938									114.6	58.7957	115.385	223.138	384.1	595.042
		114.7	43.4688	97.0848	195.417	379.148	674.358									114.7	58.8452	115.48	223.307	384.346	595.295
		114.8	43.5056	97.1662	195.577	379.435	674.778									114.8	58.8948	115.574	223.477	384.593	595.547
		114.9	43.5425	97.2476	195.735	379.722	675.197									114.9	58.9443	115.668	223.646	384.839	595.799
		115	43.5794	97.329	195.894	380.01	675.617									115	58.9938	115.762	223.815	385.085	596.05
		115.1	43.6163	97.4103	196.053	380.297	676.036									115.1	59.0433	115.856	223.985	385.331	596.301
		115.2	43.6531	97.4917	196.212	380.584	676.454									115.2	59.0929	115.95	224.154	385.577	596.552
		115.3	43.69	97.5731	196.371	380.871	676.873									115.3	59.1424	116.043	224.323	385.822	596.802
		115.4	43.7269	97.6544	196.53	381.158	677.291									115.4	59.1919	116.137	224.492	386.068	597.053
		115.5	43.7637	97.7358	196.689	381.445	677.709									115.5	59.2414	116.231	224.661	386.313	597.302
		115.6	43.8006	97.8171	196.847	381.731	678.126									115.6	59.2909	116.325	224.83	386.558	597.552
		115.7	43.8375	97.8985	197.006	382.018	678.544									115.7	59.3404	116.419	224.999	386.804	597.801
		115.8	43.8743	97.9798	197.165	382.305	678.961									115.8	59.39	116.513	225.168	387.049	598.05
		115.9	43.9112	98.0611	197.324	382.591	679.378									115.9	59.4395	116.607	225.337	387.293	598.298
		116	43.9481	98.1425	197.482	382.878	679.794									116	59.489	116.701	225.506	387.538	598.547
		116.1	43.9849	98.2238	197.641	383.164	680.21									116.1	59.5384	116.795	225.675	387.783	598.795
		116.2	44.0217	98.3051	197.8	383.45	680.626									116.2	59.5879	116.889	225.844	388.027	599.042
		116.3	44.0586	98.3864	197.958	383.737	681.042									116.3	59.6374	116.982	226.012	388.271	599.29
		116.4	44.0954	98.4677	198.117	384.023	681.457									116.4	59.6869	117.076	226.181	388.516	599.537
		116.5	44.1323	98.549	198.276	384.309	681.872									116.5	59.7364	117.17	226.35	388.76	599.783
		116.6	44.1691	98.6303	198.434	384.595	682.286									116.6	59.7859	117.264	226.518	389.003	600.03
		116.7	44.206	98.7116	198.593	384.881	682.701									116.7	59.8354	117.358	226.687	389.247	600.276
		116.8	44.2428	98.7929	198.751	385.167	683.115									116.8	59.8849	117.451	226.856	389.491	600.521
		116.9	44.2797	98.8742	198.91	385.453	683.529									116.9	59.9343	117.545	227.024	389.734	600.767
		117	44.3165	98.9554	199.068	385.738	683.943									117	59.9838	117.639	227.193	389.978	601.012
		117.1	44.3533	99.0367	199.227	386.024	684.356									117.1	60.0333	117.733	227.361	390.221	601.257
		117.2	44.3902	99.1179	199.385	386.31	684.769									117.2	60.0827	117.826	227.529	390.464	601.501
		117.3	44.427	99.1992	199.544	386.595	685.182									117.3	60.1322	117.92	227.698	390.707	601.746
		117.4	44.4639	99.2805	199.702	386.88	685.594									117.4	60.1816	118.014	227.866	390.95	601.99
		117.5	44.5007	99.3617	199.861	387.166	686.006									117.5	60.2311	118.108	228.034	391.192	602.233
		117.6	44.5375	99.4429	200.019	387.451	686.418									117.6	60.2805	118.201	228.202	391.435	602.476
		117.7	44.5743	99.5241	200.177	387.736	686.83									117.7	60.33	118.295	228.37	391.677	602.719
		117.8	44.6112	99.6054	200.336	388.021	687.241									117.8	60.3794	118.389	228.539	391.92	602.962
		117.9	44.648	99.6866	200.494	388.306	687.652									117.9	60.4289	118.482	228.707	392.162	603.204
		118	44.6848	99.7678	200.652	388.591	688.063									118	60.4783	118.576	228.875	392.404	603.446
		118.1	44.7216	99.849	200.811	388.876	688.473									118.1	60.5277	118.67	229.043	392.646	603.688
		118.2	44.7584	99.9302	200.969	389.161	688.883									118.2	60.5772	118.763	229.211	392.887	603.929
		118.3	44.7953	100.011	201.127	389.446	689.293									118.3	60.6266	118.857	229.379	393.129	604.171
		118.4	44.8321	100.093	201.285	389.73	689.703									118.4	60.676	118.951	229.547	393.37	604.411
		118.5	44.8689	100.174	201.444	390.015	690.112									118.5	60.7255	119.044	229.714	393.612	604.652
		118.6	44.9057	100.255	201.602	390.299	690.521									118.6	60.7749	119.138	229.882	393.853	604.892
		118.7	44.9425	100.336	201.76	390.584	690.93									118.7	60.8243	119.231	230.05	394.094	605.132
		118.8	44.9793	100.417	201.918	390.868	691.338									118.8	60.8737	119.325	230.218	394.335	605.372
		118.9	45.0161	100.498	202.076	391.152	691.747									118.9	60.9231	119.418	230.385	394.576	605.611
		119	45.0529	100.58	202.234	391.437	692.155									119	60.9725	119.512	230.553	394.816	605.85
		119.1	45.0897	100.661	202.392	391.721	692.562									119.1	61.0219	119.605	230.72	395.057	606.088
		119.2	45.1265	100.742	202.55	392.005	692.97									119.2	61.0713	119.699	230.888	395.297	606.327
		119.3	45.1633	100.823	202.708	392.288	693.377									119.3	61.1207	119.792	231.055	395.538	606.565
		119.4	45.2001	100.904	202.866	392.572	693.783									119.4	61.1701	119.886	231.223	395.778	606.803
		119.5	45.2369	100.985	203.024	392.856	694.19									119.5	61.2195	119.979	231.39	396.018	607.04
		119.6	45.2737	101.066	203.182	393.14	694.596									119.6	61.2689	120.073	231.558	396.257	607.277
		119.7	45.3105	101.147	203.34	393.423	695.002									119.7	61.3183	120.166	231.725	396.497	607.514
		119.8	45.3473	101.229	203.498	393.707	695.408									119.8	61.3676	120.26	231.892	396.737	607.751
		119.9	45.384	101.31	203.656	393.991	695.813									119.9	61.417	120.353	232.059	396.976	607.987
		120	45.384	101.31	203.656	393.991	695.813									120	61.417	120.353	232.059	396.976	607.987
		120.1	45.3832	101.308	203.652	393.983	695.797									120.1	61.4166	120.352	232.058	396.973	607.982
		120.2	45.3823	101.306	203.649	393.975	695.781									120.2	61.4162	120.352	232.056	396.97	607.977
		120.3	45.3814	101.304	203.645	393.967	695.765									120.3	61.4158	120.351	232.054	396.967	607.972
		120.4	45.3805	101.302	203.641	393.959	695.749									120.4	61.4154	120.35	232.053	396.964	607.967
		120.5	45.3796	101.3	203.637	393.952	695.733									120.5	61.4149	120.349	232.051	396.962	607.963
		120.6	45.3788	101.299	203.634	393.944	695.717									120.6	61.4145	120.348	232.05	396.959	607.958
		120.7	45.3779	101.297	203.63	393.936	695.702									120.7	61.4141	120.347	232.048	396.956	607.953
		120.8	45.377	101.295	203.626	393.928	695.686									120.8	61.4137	120.347	232.046	396.953	607.948
		120.9	45.3761	101.293	203.622	393.921	695.67									120.9	61.4133	120.346	232.045	396.95	607.943
		121	45.3753	101.291	203.619	393.913	695.654									121	61.4129	120.345	232.043	396.947	607.938
		121.1	45.3744	101.29	203.615	393.905	695.638									121.1	61.4125	120.344	232.042	396.944	607.933
		121.2	45.3735	101.288	203.611	393.897	695.622									121.2	61.4121	120.343	232.04	396.941	607.928
		121.3	45.3726	101.286	203.607	393.889	695.606									121.3	61.4116	120.343	232.038	396.938	607.924
		121.4	45.3717	101.284	203.603	393.882	695.59									121.4	61.4112	120.342	232.037	396.935	607.919
		121.5	45.3709	101.282	203.6	393.874	695.574									121.5	61.4108	120.341	232.035	396.932	607.914
		121.6	45.37	101.28	203.596	393.866	695.558									121.6	61.4104	120.34	232.033	396.929	607.909
		121.7	45.3691	101.278	203.592	393.858	695.543									121.7	61.41	120.339	232.032	396.926	607.904
		121.8	45.3682	101.277	203.588	393.851	695.527									121.8	61.4096	120.338	232.03	396.923	607.899
		121.9	45.3674	101.275	203.585	393.843	695.511									121.9	61.4091	120.338	232.028	396.92	607.894
		122	45.3665	101.273	203.581	393.835	695.495									122	61.4087	120.337	232.027	396.917	607.889
		122.1	45.3656	101.271	203.577	393.827	695.479									122.1	61.4083	120.336	232.025	396.914	607.885
		122.2	45.3647	101.269	203.573	393.82	695.463									122.2	61.4079	120.335	232.024	396.911	607.88
		122.3	45.3638	101.267	203.57	393.812	695.447									122.3	61.4075	120.334	232.022	396.908	607.875
		122.4	45.363	101.266	203.566	393.804	695.431									122.4	61.4071	120.333	232.02	396.905	607.87
		122.5	45.3621	101.264	203.562	393.796	695.415									122.5	61.4066	120.333	232.019	396.902	607.865
		122.6	45.3612	101.262	203.558	393.788	695.399									122.6	61.4062	120.332	232.017	396.899	607.86
		122.7	45.3603	101.26	203.554	393.781	695.383									122.7	61.4058	120.331	232.015	396.896	607.855
		122.8	45.3595	101.258	203.551	393.773	695.367									122.8	61.4054	120.33	232.014	396.893	607.851
		122.9	45.3586	101.256	203.547	393.765	695.351									122.9	61.405	120.329	232.012	396.89	607.846
		123	45.3577	101.254	203.543	393.757	695.336									123	61.4046	120.328	232.01	396.887	607.841
		123.1	45.3568	101.253	203.539	393.75	695.32									123.1	61.4042	120.328	232.009	396.885	607.836
		123.2	45.3559	101.251	203.536	393.742	695.304									123.2	61.4037	120.327	232.007	396.882	607.831
		123.3	45.3551	101.249	203.532	393.734	695.288									123.3	61.4033	120.326	232.006	396.878	607.826
		123.4	45.3542	101.247	203.528	393.726	695.272									123.4	61.4029	120.325	232.004	396.876	607.821
		123.5	45.3533	101.245	203.524	393.718	695.256									123.5	61.4025	120.324	232.002	396.873	607.816
		123.6	45.3524	101.243	203.521	393.711	695.24									123.6	61.4021	120.323	232.001	396.87	607.812
		123.7	45.3516	101.242	203.517	393.703	695.224									123.7	61.4017	120.323	231.999	396.867	607.807
		123.8	45.3507	101.24	203.513	393.695	695.208									123.8	61.4012	120.322	231.997	396.864	607.802
		123.9	45.3498	101.238	203.509	393.687	695.192									123.9	61.4008	120.321	231.996	396.861	607.797
		124	45.3489	101.236	203.506	393.68	695.177									124	61.4004	120.32	231.994	396.858	607.792
		124.1	45.348	101.234	203.502	393.672	695.161									124.1	61.4	120.319	231.993	396.855	607.787
		124.2	45.3472	101.232	203.498	393.664	695.145									124.2	61.3996	120.319	231.991	396.852	607.782
		124.3	45.3463	101.231	203.494	393.656	695.129									124.3	61.3992	120.318	231.989	396.849	607.777
		124.4	45.3454	101.229	203.49	393.648	695.113									124.4	61.3988	120.317	231.988	396.846	607.773
		124.5	45.3445	101.227	203.487	393.641	695.097									124.5	61.3984	120.316	231.986	396.843	607.768
		124.6	45.3436	101.225	203.483	393.633	695.081									124.6	61.3979	120.315	231.984	396.84	607.763
		124.7	45.3428	101.223	203.479	393.625	695.065									124.7	61.3975	120.314	231.983	396.837	607.758
		124.8	45.3419	101.221	203.475	393.617	695.049									124.8	61.3971	120.314	231.981	396.834	607.753
		124.9	45.341	101.219	203.472	393.61	695.034									124.9	61.3967	120.313	231.979	396.831	607.748
		125	45.3401	101.218	203.468	393.602	695.018									125	61.3963	120.312	231.978	396.828	607.743
		125.1	45.3392	101.216	203.464	393.594	695.002									125.1	61.3959	120.311	231.976	396.825	607.738
		125.2	45.3384	101.214	203.46	393.586	694.986									125.2	61.3954	120.31	231.975	396.822	607.734
		125.3	45.3375	101.212	203.457	393.579	694.97									125.3	61.395	120.309	231.973	396.819	607.729
		125.4	45.3366	101.21	203.453	393.571	694.954									125.4	61.3946	120.309	231.971	396.816	607.724
		125.5	45.3357	101.209	203.449	393.563	694.938									125.5	61.3942	120.308	231.97	396.813	607.719
		125.6	45.3349	101.207	203.445	393.555	694.922									125.6	61.3938	120.307	231.968	396.81	607.714
		125.7	45.334	101.205	203.441	393.547	694.906									125.7	61.3934	120.306	231.966	396.807	607.709
		125.8	45.3331	101.203	203.438	393.54	694.89									125.8	61.3929	120.305	231.965	396.804	607.704
		125.9	45.3322	101.201	203.434	393.532	694.875									125.9	61.3925	120.305	231.963	396.801	607.699
		126	45.3314	101.199	203.43	393.524	694.859									126	61.3921	120.304	231.962	396.798	607.694
		126.1	45.3305	101.198	203.427	393.516	694.843									126.1	61.3917	120.303	231.96	396.796	607.69
		126.2	45.3296	101.196	203.423	393.509	694.827									126.2	61.3913	120.302	231.958	396.793	607.685
		126.3	45.3287	101.194	203.419	393.501	694.811									126.3	61.3909	120.301	231.957	396.79	607.68
		126.4	45.3278	101.192	203.415	393.493	694.795									126.4	61.3905	120.3	231.955	396.787	607.675
		126.5	45.327	101.19	203.411	393.485	694.779									126.5	61.39	120.3	231.953	396.784	607.67
		126.6	45.3261	101.188	203.408	393.478	694.763									126.6	61.3896	120.299	231.952	396.781	607.665
		126.7	45.3252	101.186	203.404	393.47	694.747									126.7	61.3892	120.298	231.95	396.778	607.66
		126.8	45.3243	101.185	203.4	393.462	694.732									126.8	61.3888	120.297	231.948	396.775	607.655
		126.9	45.3235	101.183	203.396	393.454	694.716									126.9	61.3884	120.296	231.947	396.772	607.651
		127	45.3226	101.181	203.393	393.446	694.7									127	61.388	120.295	231.945	396.769	607.646
		127.1	45.3217	101.179	203.389	393.439	694.684									127.1	61.3875	120.295	231.944	396.766	607.641
		127.2	45.3208	101.177	203.385	393.431	694.668									127.2	61.3871	120.294	231.942	396.763	607.636
		127.3	45.3199	101.175	203.381	393.423	694.652									127.3	61.3867	120.293	231.94	396.76	607.631
		127.4	45.3191	101.174	203.378	393.415	694.636									127.4	61.3863	120.292	231.939	396.757	607.626
		127.5	45.3182	101.172	203.374	393.408	694.62									127.5	61.3859	120.291	231.937	396.754	607.621
		127.6	45.3173	101.17	203.37	393.4	694.605									127.6	61.3855	120.29	231.935	396.751	607.616
		127.7	45.3164	101.168	203.366	393.392	694.589									127.7	61.3851	120.29	231.934	396.748	607.612
		127.8	45.3156	101.166	203.363	393.384	694.573									127.8	61.3847	120.289	231.932	396.745	607.607
		127.9	45.3147	101.164	203.359	393.377	694.557									127.9	61.3842	120.288	231.93	396.742	607.602
		128	45.3138	101.162	203.355	393.369	694.541									128	61.3838	120.287	231.929	396.739	607.597
		128.1	45.3129	101.161	203.351	393.361	694.525									128.1	61.3834	120.286	231.927	396.736	607.592
		128.2	45.312	101.159	203.347	393.353	694.509									128.2	61.383	120.285	231.926	396.733	607.587
		128.3	45.3112	101.157	203.344	393.345	694.493									128.3	61.3826	120.285	231.924	396.73	607.582
		128.4	45.3103	101.155	203.34	393.338	694.477									128.4	61.3822	120.284	231.922	396.727	607.578
		128.5	45.3094	101.153	203.336	393.33	694.462									128.5	61.3817	120.283	231.921	396.724	607.573
		128.6	45.3085	101.151	203.332	393.322	694.446									128.6	61.3813	120.282	231.919	396.721	607.568
		128.7	45.3077	101.15	203.329	393.314	694.43									128.7	61.3809	120.281	231.917	396.719	607.563
		128.8	45.3068	101.148	203.325	393.307	694.414									128.8	61.3805	120.281	231.916	396.716	607.558
		128.9	45.3059	101.146	203.321	393.299	694.398									128.9	61.3801	120.28	231.914	396.713	607.553
		129	45.305	101.144	203.317	393.291	694.382									129	61.3797	120.279	231.912	396.71	607.548
		129.1	45.3042	101.142	203.314	393.283	694.366									129.1	61.3792	120.278	231.911	396.707	607.543
		129.2	45.3033	101.141	203.31	393.276	694.35									129.2	61.3788	120.277	231.909	396.704	607.539
		129.3	45.3024	101.139	203.306	393.268	694.335									129.3	61.3784	120.276	231.908	396.701	607.534
		129.4	45.3015	101.137	203.302	393.26	694.319									129.4	61.378	120.276	231.906	396.698	607.529
		129.5	45.3006	101.135	203.299	393.252	694.303									129.5	61.3776	120.275	231.904	396.695	607.524
		129.6	45.2998	101.133	203.295	393.245	694.287									129.6	61.3772	120.274	231.903	396.692	607.519
		129.7	45.2989	101.131	203.291	393.237	694.271									129.7	61.3768	120.273	231.901	396.689	607.514
		129.8	45.298	101.129	203.287	393.229	694.255									129.8	61.3764	120.272	231.899	396.686	607.509
		129.9	45.2971	101.128	203.284	393.221	694.239									129.9	61.3759	120.272	231.898	396.683	607.505
		130	45.2963	101.126	203.28	393.213	694.223									130	61.3755	120.271	231.896	396.68	607.5
		130.1	45.2954	101.124	203.276	393.206	694.208									130.1	61.3751	120.27	231.895	396.677	607.495
		130.2	45.2945	101.122	203.272	393.198	694.192									130.2	61.3747	120.269	231.893	396.674	607.49
		130.3	45.2936	101.12	203.268	393.19	694.176									130.3	61.3743	120.268	231.891	396.671	607.485
		130.4	45.2927	101.118	203.265	393.182	694.16									130.4	61.3739	120.267	231.89	396.668	607.48
		130.5	45.2919	101.117	203.261	393.175	694.144									130.5	61.3734	120.267	231.888	396.665	607.475
		130.6	45.291	101.115	203.257	393.167	694.128									130.6	61.373	120.266	231.886	396.662	607.47
		130.7	45.2901	101.113	203.254	393.159	694.112									130.7	61.3726	120.265	231.885	396.659	607.466
		130.8	45.2893	101.111	203.25	393.151	694.096									130.8	61.3722	120.264	231.883	396.656	607.461
		130.9	45.2884	101.109	203.246	393.144	694.081									130.9	61.3718	120.263	231.881	396.653	607.456
		131	45.2875	101.107	203.242	393.136	694.065									131	61.3714	120.262	231.88	396.65	607.451
		131.1	45.2866	101.106	203.238	393.128	694.049									131.1	61.371	120.262	231.878	396.647	607.446
		131.2	45.2857	101.104	203.235	393.12	694.033									131.2	61.3705	120.261	231.877	396.644	607.441
		131.3	45.2849	101.102	203.231	393.113	694.017									131.3	61.3701	120.26	231.875	396.642	607.436
		131.4	45.284	101.1	203.227	393.105	694.001									131.4	61.3697	120.259	231.873	396.639	607.431
		131.5	45.2831	101.098	203.223	393.097	693.985									131.5	61.3693	120.258	231.872	396.636	607.427
		131.6	45.2822	101.096	203.22	393.089	693.97									131.6	61.3689	120.257	231.87	396.633	607.422
		131.7	45.2814	101.094	203.216	393.082	693.954									131.7	61.3685	120.257	231.869	396.63	607.417
		131.8	45.2805	101.093	203.212	393.074	693.938									131.8	61.368	120.256	231.867	396.627	607.412
		131.9	45.2796	101.091	203.208	393.066	693.922									131.9	61.3676	120.255	231.865	396.624	607.407
		132	45.2787	101.089	203.205	393.058	693.906									132	61.3672	120.254	231.864	396.621	607.402
		132.1	45.2779	101.087	203.201	393.05	693.89									132.1	61.3668	120.253	231.862	396.618	607.397
		132.2	45.277	101.085	203.197	393.043	693.874									132.2	61.3664	120.253	231.86	396.615	607.392
		132.3	45.2761	101.084	203.193	393.035	693.859									132.3	61.366	120.252	231.859	396.612	607.388
		132.4	45.2752	101.082	203.19	393.027	693.843									132.4	61.3656	120.251	231.857	396.609	607.383
		132.5	45.2743	101.08	203.186	393.019	693.827									132.5	61.3651	120.25	231.855	396.606	607.378
		132.6	45.2735	101.078	203.182	393.012	693.811									132.6	61.3647	120.249	231.854	396.603	607.373
		132.7	45.2726	101.076	203.178	393.004	693.795									132.7	61.3643	120.248	231.852	396.6	607.368
		132.8	45.2717	101.074	203.174	392.996	693.779									132.8	61.3639	120.248	231.851	396.597	607.363
		132.9	45.2708	101.073	203.171	392.988	693.763									132.9	61.3635	120.247	231.849	396.594	607.358
		133	45.27	101.071	203.167	392.981	693.747									133	61.3631	120.246	231.847	396.591	607.354
		133.1	45.2691	101.069	203.163	392.973	693.732									133.1	61.3627	120.245	231.846	396.588	607.349
		133.2	45.2682	101.067	203.16	392.965	693.716									133.2	61.3622	120.244	231.844	396.585	607.344
		133.3	45.2673	101.065	203.156	392.957	693.7									133.3	61.3618	120.243	231.842	396.582	607.339
		133.4	45.2665	101.063	203.152	392.95	693.684									133.4	61.3614	120.243	231.841	396.579	607.334
		133.5	45.2656	101.061	203.148	392.942	693.668									133.5	61.361	120.242	231.839	396.576	607.329
		133.6	45.2647	101.06	203.144	392.934	693.652									133.6	61.3606	120.241	231.838	396.573	607.324
		133.7	45.2638	101.058	203.141	392.926	693.637									133.7	61.3602	120.24	231.836	396.57	607.319
		133.8	45.2629	101.056	203.137	392.919	693.621									133.8	61.3597	120.239	231.834	396.567	607.314
		133.9	45.2621	101.054	203.133	392.911	693.605									133.9	61.3593	120.239	231.833	396.565	607.31
		134	45.2612	101.052	203.129	392.903	693.589									134	61.3589	120.238	231.831	396.562	607.305
		134.1	45.2603	101.05	203.126	392.895	693.573									134.1	61.3585	120.237	231.829	396.559	607.3
		134.2	45.2595	101.049	203.122	392.887	693.557									134.2	61.3581	120.236	231.828	396.556	607.295
		134.3	45.2586	101.047	203.118	392.88	693.542									134.3	61.3577	120.235	231.826	396.553	607.29
		134.4	45.2577	101.045	203.114	392.872	693.526									134.4	61.3573	120.234	231.824	396.55	607.285
		134.5	45.2568	101.043	203.111	392.864	693.51									134.5	61.3569	120.234	231.823	396.547	607.28
		134.6	45.2559	101.041	203.107	392.856	693.494									134.6	61.3564	120.233	231.821	396.544	607.275
		134.7	45.2551	101.039	203.103	392.849	693.478									134.7	61.356	120.232	231.82	396.541	607.271
		134.8	45.2542	101.038	203.099	392.841	693.462									134.8	61.3556	120.231	231.818	396.538	607.266
		134.9	45.2533	101.036	203.096	392.833	693.446									134.9	61.3552	120.23	231.816	396.535	607.261
		135	45.2524	101.034	203.092	392.825	693.431									135	61.3548	120.23	231.815	396.532	607.256
		135.1	45.2516	101.032	203.088	392.818	693.415									135.1	61.3544	120.229	231.813	396.529	607.251
		135.2	45.2507	101.03	203.084	392.81	693.399									135.2	61.3539	120.228	231.811	396.526	607.246
		135.3	45.2498	101.028	203.081	392.802	693.383									135.3	61.3535	120.227	231.81	396.523	607.241
		135.4	45.2489	101.027	203.077	392.795	693.367									135.4	61.3531	120.226	231.808	396.52	607.237
		135.5	45.2481	101.025	203.073	392.787	693.351									135.5	61.3527	120.225	231.806	396.517	607.232
		135.6	45.2472	101.023	203.069	392.779	693.336									135.6	61.3523	120.225	231.805	396.514	607.227
		135.7	45.2463	101.021	203.066	392.771	693.32									135.7	61.3519	120.224	231.803	396.511	607.222
		135.8	45.2454	101.019	203.062	392.764	693.304									135.8	61.3514	120.223	231.802	396.508	607.217
		135.9	45.2445	101.017	203.058	392.756	693.288									135.9	61.351	120.222	231.8	396.505	607.212
		136	45.2437	101.016	203.054	392.748	693.272									136	61.3506	120.221	231.798	396.502	607.207
		136.1	45.2428	101.014	203.05	392.74	693.256									136.1	61.3502	120.22	231.797	396.499	607.202
		136.2	45.2419	101.012	203.047	392.733	693.24									136.2	61.3498	120.22	231.795	396.496	607.198
		136.3	45.2411	101.01	203.043	392.725	693.225									136.3	61.3494	120.219	231.793	396.493	607.193
		136.4	45.2402	101.008	203.039	392.717	693.209									136.4	61.349	120.218	231.792	396.49	607.188
		136.5	45.2393	101.006	203.036	392.709	693.193									136.5	61.3486	120.217	231.79	396.488	607.183
		136.6	45.2384	101.004	203.032	392.702	693.177									136.6	61.3481	120.216	231.789	396.485	607.178
		136.7	45.2375	101.003	203.028	392.694	693.161									136.7	61.3477	120.216	231.787	396.482	607.173
		136.8	45.2367	101.001	203.024	392.686	693.145									136.8	61.3473	120.215	231.785	396.479	607.168
		136.9	45.2358	100.999	203.02	392.678	693.13									136.9	61.3469	120.214	231.784	396.476	607.163
		137	45.2349	100.997	203.017	392.671	693.114									137	61.3465	120.213	231.782	396.473	607.159
		137.1	45.234	100.995	203.013	392.663	693.098									137.1	61.3461	120.212	231.78	396.47	607.154
		137.2	45.2332	100.993	203.009	392.655	693.082									137.2	61.3456	120.211	231.779	396.467	607.149
		137.3	45.2323	100.992	203.006	392.647	693.066									137.3	61.3452	120.21	231.777	396.464	607.144
		137.4	45.2314	100.99	203.002	392.639	693.05									137.4	61.3448	120.21	231.775	396.461	607.139
		137.5	45.2305	100.988	202.998	392.632	693.034									137.5	61.3444	120.209	231.774	396.458	607.134
		137.6	45.2297	100.986	202.994	392.624	693.019									137.6	61.344	120.208	231.772	396.455	607.13
		137.7	45.2288	100.984	202.99	392.616	693.003									137.7	61.3436	120.207	231.771	396.452	607.125
		137.8	45.2279	100.983	202.987	392.608	692.987									137.8	61.3432	120.206	231.769	396.449	607.12
		137.9	45.227	100.981	202.983	392.601	692.971									137.9	61.3427	120.206	231.767	396.446	607.115
		138	45.2262	100.979	202.979	392.593	692.955									138	61.3423	120.205	231.766	396.443	607.11
		138.1	45.2253	100.977	202.975	392.585	692.94									138.1	61.3419	120.204	231.764	396.44	607.105
		138.2	45.2244	100.975	202.972	392.577	692.924									138.2	61.3415	120.203	231.762	396.437	607.1
		138.3	45.2235	100.973	202.968	392.57	692.908									138.3	61.3411	120.202	231.761	396.434	607.095
		138.4	45.2227	100.972	202.964	392.562	692.892									138.4	61.3407	120.201	231.759	396.431	607.091
		138.5	45.2218	100.97	202.96	392.554	692.876									138.5	61.3402	120.201	231.758	396.428	607.086
		138.6	45.2209	100.968	202.957	392.546	692.86									138.6	61.3398	120.2	231.756	396.425	607.081
		138.7	45.22	100.966	202.953	392.539	692.845									138.7	61.3394	120.199	231.754	396.422	607.076
		138.8	45.2192	100.964	202.949	392.531	692.829									138.8	61.339	120.198	231.753	396.419	607.071
		138.9	45.2183	100.962	202.945	392.523	692.813									138.9	61.3386	120.197	231.751	396.416	607.066
		139	45.2174	100.96	202.942	392.515	692.797									139	61.3382	120.197	231.749	396.413	607.061
		139.1	45.2165	100.959	202.938	392.508	692.781									139.1	61.3378	120.196	231.748	396.411	607.056
		139.2	45.2157	100.957	202.934	392.5	692.765									139.2	61.3374	120.195	231.746	396.408	607.052
		139.3	45.2148	100.955	202.93	392.492	692.75									139.3	61.3369	120.194	231.744	396.405	607.047
		139.4	45.2139	100.953	202.927	392.485	692.734									139.4	61.3365	120.193	231.743	396.402	607.042
		139.5	45.213	100.951	202.923	392.477	692.718									139.5	61.3361	120.192	231.741	396.399	607.037
		139.6	45.2122	100.95	202.919	392.469	692.702									139.6	61.3357	120.192	231.74	396.396	607.032
		139.7	45.2113	100.948	202.915	392.461	692.686									139.7	61.3353	120.191	231.738	396.393	607.027
		139.8	45.2104	100.946	202.912	392.454	692.67									139.8	61.3349	120.19	231.736	396.39	607.022
		139.9	45.2095	100.944	202.908	392.446	692.655									139.9	61.3344	120.189	231.735	396.387	607.018
		140	45.2086	100.942	202.904	392.438	692.639									140	61.334	120.188	231.733	396.384	607.013
		140.1	45.2078	100.94	202.9	392.43	692.623									140.1	61.3336	120.187	231.732	396.381	607.008
		140.2	45.2069	100.939	202.897	392.423	692.607									140.2	61.3332	120.187	231.73	396.378	607.003
		140.3	45.206	100.937	202.893	392.415	692.591									140.3	61.3328	120.186	231.728	396.375	606.998
		140.4	45.2052	100.935	202.889	392.407	692.576									140.4	61.3324	120.185	231.727	396.372	606.993
		140.5	45.2043	100.933	202.885	392.399	692.56									140.5	61.332	120.184	231.725	396.369	606.988
		140.6	45.2034	100.931	202.882	392.392	692.544									140.6	61.3315	120.183	231.723	396.366	606.983
		140.7	45.2025	100.929	202.878	392.384	692.528									140.7	61.3311	120.183	231.722	396.363	606.979
		140.8	45.2017	100.927	202.874	392.376	692.512									140.8	61.3307	120.182	231.72	396.36	606.974
		140.9	45.2008	100.926	202.87	392.368	692.496									140.9	61.3303	120.181	231.718	396.357	606.969
		141	45.1999	100.924	202.867	392.361	692.481									141	61.3299	120.18	231.717	396.354	606.964
		141.1	45.199	100.922	202.863	392.353	692.465									141.1	61.3295	120.179	231.715	396.351	606.959
		141.2	45.1981	100.92	202.859	392.345	692.449									141.2	61.3291	120.178	231.714	396.348	606.954
		141.3	45.1973	100.918	202.855	392.337	692.433									141.3	61.3286	120.177	231.712	396.345	606.949
		141.4	45.1964	100.916	202.852	392.33	692.417									141.4	61.3282	120.177	231.71	396.342	606.944
		141.5	45.1955	100.915	202.848	392.322	692.402									141.5	61.3278	120.176	231.709	396.339	606.94
		141.6	45.1947	100.913	202.844	392.314	692.386									141.6	61.3274	120.175	231.707	396.337	606.935
		141.7	45.1938	100.911	202.84	392.306	692.37									141.7	61.327	120.174	231.705	396.334	606.93
		141.8	45.1929	100.909	202.837	392.299	692.354									141.8	61.3266	120.173	231.704	396.331	606.925
		141.9	45.192	100.907	202.833	392.291	692.338									141.9	61.3261	120.173	231.702	396.328	606.92
		142	45.1912	100.906	202.829	392.283	692.323									142	61.3257	120.172	231.701	396.325	606.915
		142.1	45.1903	100.904	202.825	392.276	692.307									142.1	61.3253	120.171	231.699	396.322	606.91
		142.2	45.1894	100.902	202.822	392.268	692.291									142.2	61.3249	120.17	231.697	396.319	606.906
		142.3	45.1885	100.9	202.818	392.26	692.275									142.3	61.3245	120.169	231.696	396.316	606.901
		142.4	45.1876	100.898	202.814	392.252	692.259									142.4	61.3241	120.168	231.694	396.313	606.896
		142.5	45.1868	100.896	202.81	392.245	692.244									142.5	61.3237	120.168	231.692	396.31	606.891
		142.6	45.1859	100.894	202.807	392.237	692.228									142.6	61.3233	120.167	231.691	396.307	606.886
		142.7	45.185	100.893	202.803	392.229	692.212									142.7	61.3228	120.166	231.689	396.304	606.881
		142.8	45.1842	100.891	202.799	392.221	692.196									142.8	61.3224	120.165	231.688	396.301	606.876
		142.9	45.1833	100.889	202.795	392.214	692.18									142.9	61.322	120.164	231.686	396.298	606.871
		143	45.1824	100.887	202.792	392.206	692.164									143	61.3216	120.163	231.684	396.295	606.867
		143.1	45.1815	100.885	202.788	392.198	692.149									143.1	61.3212	120.163	231.683	396.292	606.862
		143.2	45.1806	100.883	202.784	392.19	692.133									143.2	61.3208	120.162	231.681	396.289	606.857
		143.3	45.1798	100.882	202.78	392.183	692.117									143.3	61.3203	120.161	231.679	396.286	606.852
		143.4	45.1789	100.88	202.777	392.175	692.101									143.4	61.3199	120.16	231.678	396.283	606.847
		143.5	45.178	100.878	202.773	392.167	692.086									143.5	61.3195	120.159	231.676	396.28	606.842
		143.6	45.1772	100.876	202.769	392.159	692.07									143.6	61.3191	120.159	231.674	396.277	606.837
		143.7	45.1763	100.874	202.765	392.152	692.054									143.7	61.3187	120.158	231.673	396.274	606.833
		143.8	45.1754	100.873	202.762	392.144	692.038									143.8	61.3183	120.157	231.671	396.271	606.828
		143.9	45.1745	100.871	202.758	392.136	692.022									143.9	61.3179	120.156	231.669	396.269	606.823
		144	45.1737	100.869	202.754	392.128	692.006									144	61.3175	120.155	231.668	396.265	606.818
		144.1	45.1728	100.867	202.75	392.121	691.991									144.1	61.317	120.154	231.666	396.263	606.813
		144.2	45.1719	100.865	202.747	392.113	691.975									144.2	61.3166	120.154	231.665	396.26	606.808
		144.3	45.171	100.863	202.743	392.105	691.959									144.3	61.3162	120.153	231.663	396.257	606.803
		144.4	45.1702	100.862	202.739	392.098	691.943									144.4	61.3158	120.152	231.661	396.254	606.798
		144.5	45.1693	100.86	202.735	392.09	691.928									144.5	61.3154	120.151	231.66	396.251	606.794
		144.6	45.1684	100.858	202.732	392.082	691.912									144.6	61.315	120.15	231.658	396.248	606.789
		144.7	45.1675	100.856	202.728	392.074	691.896									144.7	61.3145	120.15	231.656	396.245	606.784
		144.8	45.1667	100.854	202.724	392.067	691.88									144.8	61.3141	120.149	231.655	396.242	606.779
		144.9	45.1658	100.852	202.72	392.059	691.864									144.9	61.3137	120.148	231.653	396.239	606.774
		145	45.1649	100.85	202.717	392.051	691.848									145	61.3133	120.147	231.652	396.236	606.769
		145.1	45.164	100.849	202.713	392.043	691.833									145.1	61.3129	120.146	231.65	396.233	606.764
		145.2	45.1632	100.847	202.709	392.036	691.817									145.2	61.3125	120.145	231.648	396.23	606.76
		145.3	45.1623	100.845	202.705	392.028	691.801									145.3	61.3121	120.145	231.647	396.227	606.755
		145.4	45.1614	100.843	202.702	392.02	691.785									145.4	61.3116	120.144	231.645	396.224	606.75
		145.5	45.1605	100.841	202.698	392.012	691.769									145.5	61.3112	120.143	231.643	396.221	606.745
		145.6	45.1597	100.84	202.694	392.005	691.754									145.6	61.3108	120.142	231.642	396.218	606.74
		145.7	45.1588	100.838	202.69	391.997	691.738									145.7	61.3104	120.141	231.64	396.215	606.735
		145.8	45.1579	100.836	202.687	391.989	691.722									145.8	61.31	120.141	231.639	396.212	606.73
		145.9	45.157	100.834	202.683	391.981	691.706									145.9	61.3096	120.14	231.637	396.209	606.726
		146	45.1562	100.832	202.679	391.974	691.691									146	61.3092	120.139	231.635	396.206	606.721
		146.1	45.1553	100.83	202.675	391.966	691.675									146.1	61.3087	120.138	231.634	396.203	606.716
		146.2	45.1544	100.829	202.672	391.958	691.659									146.2	61.3083	120.137	231.632	396.2	606.711
		146.3	45.1536	100.827	202.668	391.95	691.643									146.3	61.3079	120.136	231.63	396.197	606.706
		146.4	45.1527	100.825	202.664	391.943	691.627									146.4	61.3075	120.135	231.629	396.195	606.701
		146.5	45.1518	100.823	202.66	391.935	691.612									146.5	61.3071	120.135	231.627	396.192	606.696
		146.6	45.1509	100.821	202.657	391.927	691.596									146.6	61.3067	120.134	231.625	396.189	606.692
		146.7	45.1501	100.819	202.653	391.92	691.58									146.7	61.3062	120.133	231.624	396.186	606.687
		146.8	45.1492	100.817	202.649	391.912	691.564									146.8	61.3058	120.132	231.622	396.183	606.682
		146.9	45.1483	100.816	202.645	391.904	691.548									146.9	61.3054	120.131	231.621	396.18	606.677
		147	45.1474	100.814	202.642	391.896	691.533									147	61.305	120.131	231.619	396.177	606.672
		147.1	45.1466	100.812	202.638	391.889	691.517									147.1	61.3046	120.13	231.617	396.174	606.667
		147.2	45.1457	100.81	202.634	391.881	691.501									147.2	61.3042	120.129	231.616	396.171	606.662
		147.3	45.1448	100.808	202.63	391.873	691.485									147.3	61.3038	120.128	231.614	396.168	606.657
		147.4	45.1439	100.806	202.627	391.865	691.47									147.4	61.3034	120.127	231.613	396.165	606.653
		147.5	45.1431	100.805	202.623	391.858	691.454									147.5	61.3029	120.126	231.611	396.162	606.648
		147.6	45.1422	100.803	202.619	391.85	691.438									147.6	61.3025	120.126	231.609	396.159	606.643
		147.7	45.1413	100.801	202.615	391.842	691.422									147.7	61.3021	120.125	231.608	396.156	606.638
		147.8	45.1404	100.799	202.612	391.834	691.406									147.8	61.3017	120.124	231.606	396.153	606.633
		147.9	45.1396	100.797	202.608	391.827	691.391									147.9	61.3013	120.123	231.604	396.15	606.628
		148	45.1387	100.796	202.604	391.819	691.375									148	61.3009	120.122	231.603	396.147	606.623
		148.1	45.1378	100.794	202.6	391.811	691.359									148.1	61.3004	120.121	231.601	396.144	606.619
		148.2	45.1369	100.792	202.597	391.804	691.343									148.2	61.3	120.121	231.6	396.141	606.614
		148.3	45.1361	100.79	202.593	391.796	691.327									148.3	61.2996	120.12	231.598	396.138	606.609
		148.4	45.1352	100.788	202.589	391.788	691.312									148.4	61.2992	120.119	231.596	396.135	606.604
		148.5	45.1343	100.786	202.585	391.78	691.296									148.5	61.2988	120.118	231.595	396.132	606.599
		148.6	45.1335	100.784	202.582	391.773	691.28									148.6	61.2984	120.117	231.593	396.129	606.594
		148.7	45.1326	100.783	202.578	391.765	691.264									148.7	61.298	120.117	231.591	396.127	606.589
		148.8	45.1317	100.781	202.574	391.757	691.249									148.8	61.2976	120.116	231.59	396.123	606.585
		148.9	45.1308	100.779	202.57	391.75	691.233									148.9	61.2971	120.115	231.588	396.121	606.58
		149	45.13	100.777	202.567	391.742	691.217									149	61.2967	120.114	231.586	396.118	606.575
		149.1	45.1291	100.775	202.563	391.734	691.201									149.1	61.2963	120.113	231.585	396.115	606.57
		149.2	45.1282	100.773	202.559	391.726	691.186									149.2	61.2959	120.112	231.583	396.112	606.565
		149.3	45.1273	100.772	202.555	391.719	691.17									149.3	61.2955	120.112	231.582	396.109	606.56
		149.4	45.1265	100.77	202.552	391.711	691.154									149.4	61.2951	120.111	231.58	396.106	606.555
		149.5	45.1256	100.768	202.548	391.703	691.138									149.5	61.2946	120.11	231.578	396.103	606.55
		149.6	45.1247	100.766	202.544	391.695	691.122									149.6	61.2942	120.109	231.577	396.1	606.546
		149.7	45.1238	100.764	202.541	391.688	691.107									149.7	61.2938	120.108	231.575	396.097	606.541
		149.8	45.123	100.763	202.537	391.68	691.091									149.8	61.2934	120.108	231.573	396.094	606.536
		149.9	45.1221	100.761	202.533	391.672	691.075									149.9	61.293	120.107	231.572	396.091	606.531
		150	45.1212	100.759	202.529	391.664	691.059									150	61.2926	120.106	231.57	396.088	606.526
		150.1	45.1203	100.757	202.525	391.657	691.044									150.1	61.2922	120.105	231.569	396.085	606.521
		150.2	45.1195	100.755	202.522	391.649	691.028									150.2	61.2918	120.104	231.567	396.082	606.516
		150.3	45.1186	100.753	202.518	391.641	691.012									150.3	61.2913	120.103	231.565	396.079	606.511
		150.4	45.1177	100.752	202.514	391.634	690.996									150.4	61.2909	120.103	231.564	396.076	606.507
		150.5	45.1168	100.75	202.511	391.626	690.981									150.5	61.2905	120.102	231.562	396.073	606.502
		150.6	45.116	100.748	202.507	391.618	690.965									150.6	61.2901	120.101	231.56	396.07	606.497
		150.7	45.1151	100.746	202.503	391.61	690.949									150.7	61.2897	120.1	231.559	396.067	606.492
		150.8	45.1142	100.744	202.499	391.603	690.933									150.8	61.2893	120.099	231.557	396.064	606.487
		150.9	45.1134	100.742	202.495	391.595	690.917									150.9	61.2888	120.098	231.555	396.061	606.482
		151	45.1125	100.741	202.492	391.587	690.902									151	61.2884	120.098	231.554	396.058	606.477
		151.1	45.1116	100.739	202.488	391.579	690.886									151.1	61.288	120.097	231.552	396.055	606.473
		151.2	45.1107	100.737	202.484	391.572	690.87									151.2	61.2876	120.096	231.551	396.053	606.468
		151.3	45.1099	100.735	202.481	391.564	690.854									151.3	61.2872	120.095	231.549	396.05	606.463
		151.4	45.109	100.733	202.477	391.556	690.839									151.4	61.2868	120.094	231.547	396.047	606.458
		151.5	45.1081	100.731	202.473	391.549	690.823									151.5	61.2864	120.094	231.546	396.044	606.453
		151.6	45.1072	100.73	202.469	391.541	690.807									151.6	61.2859	120.093	231.544	396.041	606.448
		151.7	45.1064	100.728	202.466	391.533	690.791									151.7	61.2855	120.092	231.542	396.038	606.443
		151.8	45.1055	100.726	202.462	391.526	690.775									151.8	61.2851	120.091	231.541	396.035	606.439
		151.9	45.1046	100.724	202.458	391.518	690.76									151.9	61.2847	120.09	231.539	396.032	606.434
		152	45.1037	100.722	202.454	391.51	690.744									152	61.2843	120.089	231.538	396.029	606.429
		152.1	45.1029	100.72	202.451	391.502	690.728									152.1	61.2839	120.089	231.536	396.026	606.424
		152.2	45.102	100.719	202.447	391.495	690.712									152.2	61.2835	120.088	231.534	396.023	606.419
		152.3	45.1011	100.717	202.443	391.487	690.697									152.3	61.283	120.087	231.533	396.02	606.414
		152.4	45.1003	100.715	202.439	391.479	690.681									152.4	61.2826	120.086	231.531	396.017	606.409
		152.5	45.0994	100.713	202.436	391.471	690.665									152.5	61.2822	120.085	231.529	396.014	606.405
		152.6	45.0985	100.711	202.432	391.464	690.649									152.6	61.2818	120.084	231.528	396.011	606.4
		152.7	45.0976	100.71	202.428	391.456	690.634									152.7	61.2814	120.084	231.526	396.008	606.395
		152.8	45.0968	100.708	202.424	391.448	690.618									152.8	61.281	120.083	231.524	396.005	606.39
		152.9	45.0959	100.706	202.421	391.44	690.602									152.9	61.2806	120.082	231.523	396.002	606.385
		153	45.095	100.704	202.417	391.433	690.586									153	61.2801	120.081	231.521	395.999	606.38
		153.1	45.0941	100.702	202.413	391.425	690.571									153.1	61.2797	120.08	231.52	395.996	606.375
		153.2	45.0933	100.7	202.409	391.417	690.555									153.2	61.2793	120.079	231.518	395.993	606.37
		153.3	45.0924	100.698	202.406	391.41	690.539									153.3	61.2789	120.079	231.516	395.99	606.366
		153.4	45.0915	100.697	202.402	391.402	690.523									153.4	61.2785	120.078	231.515	395.988	606.361
		153.5	45.0906	100.695	202.398	391.394	690.508									153.5	61.2781	120.077	231.513	395.985	606.356
		153.6	45.0898	100.693	202.394	391.387	690.492									153.6	61.2777	120.076	231.512	395.982	606.351
		153.7	45.0889	100.691	202.391	391.379	690.476									153.7	61.2772	120.075	231.51	395.979	606.346
		153.8	45.088	100.689	202.387	391.371	690.46									153.8	61.2768	120.075	231.508	395.976	606.341
		153.9	45.0872	100.688	202.383	391.363	690.445									153.9	61.2764	120.074	231.507	395.973	606.337
		154	45.0863	100.686	202.38	391.356	690.429									154	61.276	120.073	231.505	395.97	606.332
		154.1	45.0854	100.684	202.376	391.348	690.413									154.1	61.2756	120.072	231.503	395.967	606.327
		154.2	45.0845	100.682	202.372	391.34	690.397									154.2	61.2752	120.071	231.502	395.964	606.322
		154.3	45.0837	100.68	202.368	391.332	690.382									154.3	61.2748	120.07	231.5	395.961	606.317
		154.4	45.0828	100.678	202.364	391.325	690.366									154.4	61.2743	120.07	231.499	395.958	606.312
		154.5	45.0819	100.677	202.361	391.317	690.35									154.5	61.2739	120.069	231.497	395.955	606.307
		154.6	45.081	100.675	202.357	391.309	690.334									154.6	61.2735	120.068	231.495	395.952	606.303
		154.7	45.0802	100.673	202.353	391.302	690.319									154.7	61.2731	120.067	231.494	395.949	606.298
		154.8	45.0793	100.671	202.35	391.294	690.303									154.8	61.2727	120.066	231.492	395.946	606.293
		154.9	45.0784	100.669	202.346	391.286	690.287									154.9	61.2723	120.066	231.49	395.943	606.288
		155	45.0776	100.667	202.342	391.278	690.271									155	61.2719	120.065	231.489	395.94	606.283
		155.1	45.0767	100.666	202.338	391.271	690.256									155.1	61.2714	120.064	231.487	395.937	606.278
		155.2	45.0758	100.664	202.335	391.263	690.24									155.2	61.271	120.063	231.485	395.934	606.273
		155.3	45.0749	100.662	202.331	391.255	690.224									155.3	61.2706	120.062	231.484	395.931	606.269
		155.4	45.0741	100.66	202.327	391.248	690.208									155.4	61.2702	120.061	231.482	395.928	606.264
		155.5	45.0732	100.658	202.323	391.24	690.193									155.5	61.2698	120.061	231.481	395.925	606.259
		155.6	45.0723	100.656	202.32	391.232	690.177									155.6	61.2694	120.06	231.479	395.923	606.254
		155.7	45.0714	100.655	202.316	391.224	690.161									155.7	61.269	120.059	231.477	395.92	606.249
		155.8	45.0706	100.653	202.312	391.217	690.145									155.8	61.2685	120.058	231.476	395.916	606.244
		155.9	45.0697	100.651	202.308	391.209	690.13									155.9	61.2681	120.057	231.474	395.914	606.239
		156	45.0688	100.649	202.305	391.201	690.114									156	61.2677	120.056	231.472	395.911	606.234
		156.1	45.068	100.647	202.301	391.193	690.098									156.1	61.2673	120.056	231.471	395.908	606.23
		156.2	45.0671	100.645	202.297	391.186	690.082									156.2	61.2669	120.055	231.469	395.905	606.225
		156.3	45.0662	100.644	202.293	391.178	690.067									156.3	61.2665	120.054	231.468	395.902	606.22
		156.4	45.0654	100.642	202.29	391.17	690.051									156.4	61.2661	120.053	231.466	395.899	606.215
		156.5	45.0645	100.64	202.286	391.163	690.035									156.5	61.2656	120.052	231.464	395.896	606.21
		156.6	45.0636	100.638	202.282	391.155	690.02									156.6	61.2652	120.052	231.463	395.893	606.205
		156.7	45.0627	100.636	202.279	391.147	690.004									156.7	61.2648	120.051	231.461	395.89	606.2
		156.8	45.0619	100.635	202.275	391.139	689.988									156.8	61.2644	120.05	231.459	395.887	606.196
		156.9	45.061	100.633	202.271	391.132	689.972									156.9	61.264	120.049	231.458	395.884	606.191
		157	45.0601	100.631	202.267	391.124	689.957									157	61.2636	120.048	231.456	395.881	606.186
		157.1	45.0592	100.629	202.263	391.116	689.941									157.1	61.2632	120.047	231.454	395.878	606.181
		157.2	45.0584	100.627	202.26	391.109	689.925									157.2	61.2627	120.047	231.453	395.875	606.176
		157.3	45.0575	100.625	202.256	391.101	689.909									157.3	61.2623	120.046	231.451	395.872	606.171
		157.4	45.0566	100.624	202.252	391.093	689.894									157.4	61.2619	120.045	231.45	395.869	606.166
		157.5	45.0558	100.622	202.249	391.086	689.878									157.5	61.2615	120.044	231.448	395.866	606.162
		157.6	45.0549	100.62	202.245	391.078	689.862									157.6	61.2611	120.043	231.446	395.863	606.157
		157.7	45.054	100.618	202.241	391.07	689.846									157.7	61.2607	120.043	231.445	395.86	606.152
		157.8	45.0531	100.616	202.237	391.062	689.831									157.8	61.2603	120.042	231.443	395.857	606.147
		157.9	45.0523	100.614	202.234	391.055	689.815									157.9	61.2599	120.041	231.441	395.854	606.142
		158	45.0514	100.612	202.23	391.047	689.799									158	61.2594	120.04	231.44	395.851	606.137
		158.1	45.0505	100.611	202.226	391.039	689.784									158.1	61.259	120.039	231.438	395.849	606.132
		158.2	45.0496	100.609	202.222	391.031	689.768									158.2	61.2586	120.038	231.437	395.846	606.128
		158.3	45.0488	100.607	202.219	391.024	689.752									158.3	61.2582	120.037	231.435	395.843	606.123
		158.4	45.0479	100.605	202.215	391.016	689.736									158.4	61.2578	120.037	231.433	395.84	606.118
		158.5	45.047	100.603	202.211	391.008	689.721									158.5	61.2574	120.036	231.432	395.837	606.113
		158.6	45.0462	100.602	202.207	391.001	689.705									158.6	61.257	120.035	231.43	395.834	606.108
		158.7	45.0453	100.6	202.204	390.993	689.689									158.7	61.2565	120.034	231.429	395.831	606.103
		158.8	45.0444	100.598	202.2	390.985	689.673									158.8	61.2561	120.033	231.427	395.828	606.098
		158.9	45.0435	100.596	202.196	390.978	689.658									158.9	61.2557	120.033	231.425	395.825	606.093
		159	45.0427	100.594	202.192	390.97	689.642									159	61.2553	120.032	231.424	395.822	606.089
		159.1	45.0418	100.592	202.189	390.962	689.626									159.1	61.2549	120.031	231.422	395.819	606.084
		159.2	45.0409	100.591	202.185	390.954	689.611									159.2	61.2545	120.03	231.42	395.816	606.079
		159.3	45.0401	100.589	202.181	390.947	689.595									159.3	61.254	120.029	231.419	395.813	606.074
		159.4	45.0392	100.587	202.178	390.939	689.579									159.4	61.2536	120.028	231.417	395.81	606.069
		159.5	45.0383	100.585	202.174	390.931	689.563									159.5	61.2532	120.028	231.415	395.807	606.064
		159.6	45.0374	100.583	202.17	390.924	689.548									159.6	61.2528	120.027	231.414	395.804	606.059
		159.7	45.0366	100.582	202.166	390.916	689.532									159.7	61.2524	120.026	231.412	395.801	606.055
		159.8	45.0357	100.58	202.163	390.908	689.516									159.8	61.252	120.025	231.411	395.798	606.05
		159.9	45.0348	100.578	202.159	390.901	689.5									159.9	61.2516	120.024	231.409	395.795	606.045
		160	45.0339	100.576	202.155	390.893	689.485									160	61.2512	120.023	231.407	395.792	606.04
		160.1	45.0331	100.574	202.151	390.885	689.469									160.1	61.2507	120.023	231.406	395.789	606.035
		160.2	45.0322	100.572	202.148	390.877	689.453									160.2	61.2503	120.022	231.404	395.786	606.03
		160.3	45.0313	100.57	202.144	390.87	689.438									160.3	61.2499	120.021	231.402	395.784	606.025
		160.4	45.0305	100.569	202.14	390.862	689.422									160.4	61.2495	120.02	231.401	395.781	606.021
		160.5	45.0296	100.567	202.136	390.854	689.406									160.5	61.2491	120.019	231.399	395.778	606.016
		160.6	45.0287	100.565	202.133	390.846	689.39									160.6	61.2487	120.019	231.398	395.775	606.011
		160.7	45.0279	100.563	202.129	390.839	689.375									160.7	61.2482	120.018	231.396	395.772	606.006
		160.8	45.027	100.561	202.125	390.831	689.359									160.8	61.2478	120.017	231.394	395.769	606.001
		160.9	45.0261	100.559	202.121	390.823	689.343									160.9	61.2474	120.016	231.393	395.766	605.996
		161	45.0252	100.558	202.118	390.816	689.328									161	61.247	120.015	231.391	395.763	605.991
		161.1	45.0244	100.556	202.114	390.808	689.312									161.1	61.2466	120.014	231.389	395.76	605.987
		161.2	45.0235	100.554	202.11	390.8	689.296									161.2	61.2462	120.014	231.388	395.757	605.982
		161.3	45.0226	100.552	202.107	390.793	689.28									161.3	61.2458	120.013	231.386	395.754	605.977
		161.4	45.0217	100.55	202.103	390.785	689.265									161.4	61.2454	120.012	231.385	395.751	605.972
		161.5	45.0209	100.549	202.099	390.777	689.249									161.5	61.2449	120.011	231.383	395.748	605.967
		161.6	45.02	100.547	202.095	390.769	689.233									161.6	61.2445	120.01	231.381	395.745	605.962
		161.7	45.0191	100.545	202.091	390.762	689.218									161.7	61.2441	120.01	231.38	395.742	605.957
		161.8	45.0183	100.543	202.088	390.754	689.202									161.8	61.2437	120.009	231.378	395.739	605.953
		161.9	45.0174	100.541	202.084	390.746	689.186									161.9	61.2433	120.008	231.376	395.736	605.948
		162	45.0165	100.539	202.08	390.739	689.17									162	61.2429	120.007	231.375	395.733	605.943
		162.1	45.0157	100.538	202.077	390.731	689.155									162.1	61.2424	120.006	231.373	395.73	605.938
		162.2	45.0148	100.536	202.073	390.723	689.139									162.2	61.242	120.005	231.371	395.727	605.933
		162.3	45.0139	100.534	202.069	390.716	689.123									162.3	61.2416	120.005	231.37	395.724	605.928
		162.4	45.013	100.532	202.065	390.708	689.108									162.4	61.2412	120.004	231.368	395.721	605.923
		162.5	45.0122	100.53	202.062	390.7	689.092									162.5	61.2408	120.003	231.367	395.719	605.919
		162.6	45.0113	100.528	202.058	390.692	689.076									162.6	61.2404	120.002	231.365	395.716	605.914
		162.7	45.0104	100.527	202.054	390.685	689.061									162.7	61.24	120.001	231.363	395.713	605.909
		162.8	45.0095	100.525	202.05	390.677	689.045									162.8	61.2396	120.001	231.362	395.71	605.904
		162.9	45.0087	100.523	202.047	390.669	689.029									162.9	61.2391	120	231.36	395.707	605.899
		163	45.0078	100.521	202.043	390.662	689.013									163	61.2387	119.999	231.358	395.704	605.894
		163.1	45.0069	100.519	202.039	390.654	688.998									163.1	61.2383	119.998	231.357	395.701	605.889
		163.2	45.0061	100.517	202.036	390.646	688.982									163.2	61.2379	119.997	231.355	395.698	605.885
		163.3	45.0052	100.516	202.032	390.639	688.966									163.3	61.2375	119.996	231.354	395.695	605.88
		163.4	45.0043	100.514	202.028	390.631	688.951									163.4	61.2371	119.996	231.352	395.692	605.875
		163.5	45.0035	100.512	202.024	390.623	688.935									163.5	61.2366	119.995	231.35	395.689	605.87
		163.6	45.0026	100.51	202.021	390.615	688.919									163.6	61.2362	119.994	231.349	395.686	605.865
		163.7	45.0017	100.508	202.017	390.608	688.904									163.7	61.2358	119.993	231.347	395.683	605.86
		163.8	45.0008	100.507	202.013	390.6	688.888									163.8	61.2354	119.992	231.345	395.68	605.856
		163.9	45	100.505	202.009	390.592	688.872									163.9	61.235	119.991	231.344	395.677	605.851
		164	44.9991	100.503	202.006	390.585	688.856									164	61.2346	119.991	231.342	395.674	605.846
		164.1	44.9982	100.501	202.002	390.577	688.841									164.1	61.2342	119.99	231.341	395.671	605.841
		164.2	44.9973	100.499	201.998	390.569	688.825									164.2	61.2338	119.989	231.339	395.668	605.836
		164.3	44.9965	100.497	201.994	390.562	688.809									164.3	61.2333	119.988	231.337	395.665	605.831
		164.4	44.9956	100.496	201.991	390.554	688.794									164.4	61.2329	119.987	231.336	395.662	605.826
		164.5	44.9947	100.494	201.987	390.546	688.778									164.5	61.2325	119.987	231.334	395.659	605.822
		164.6	44.9939	100.492	201.983	390.538	688.762									164.6	61.2321	119.986	231.332	395.656	605.817
		164.7	44.993	100.49	201.98	390.531	688.746									164.7	61.2317	119.985	231.331	395.654	605.812
		164.8	44.9921	100.488	201.976	390.523	688.731									164.8	61.2313	119.984	231.329	395.651	605.807
		164.9	44.9913	100.487	201.972	390.515	688.715									164.9	61.2309	119.983	231.327	395.648	605.802
		165	44.9904	100.485	201.968	390.508	688.699									165	61.2304	119.982	231.326	395.645	605.797
		165.1	44.9895	100.483	201.965	390.5	688.684									165.1	61.23	119.982	231.324	395.642	605.792
		165.2	44.9886	100.481	201.961	390.492	688.668									165.2	61.2296	119.981	231.323	395.639	605.788
		165.3	44.9878	100.479	201.957	390.485	688.652									165.3	61.2292	119.98	231.321	395.636	605.783
		165.4	44.9869	100.477	201.953	390.477	688.637									165.4	61.2288	119.979	231.319	395.633	605.778
		165.5	44.986	100.475	201.95	390.469	688.621									165.5	61.2284	119.978	231.318	395.63	605.773
		165.6	44.9852	100.474	201.946	390.461	688.605									165.6	61.228	119.977	231.316	395.627	605.768
		165.7	44.9843	100.472	201.942	390.454	688.59									165.7	61.2276	119.977	231.315	395.624	605.763
		165.8	44.9834	100.47	201.938	390.446	688.574									165.8	61.2271	119.976	231.313	395.621	605.758
		165.9	44.9826	100.468	201.935	390.438	688.558									165.9	61.2267	119.975	231.311	395.618	605.754
		166	44.9817	100.466	201.931	390.431	688.543									166	61.2263	119.974	231.31	395.615	605.749
		166.1	44.9808	100.465	201.927	390.423	688.527									166.1	61.2259	119.973	231.308	395.612	605.744
		166.2	44.9799	100.463	201.923	390.415	688.511									166.2	61.2255	119.972	231.306	395.609	605.739
		166.3	44.9791	100.461	201.92	390.408	688.495									166.3	61.2251	119.972	231.305	395.606	605.734
		166.4	44.9782	100.459	201.916	390.4	688.48									166.4	61.2246	119.971	231.303	395.603	605.729
		166.5	44.9773	100.457	201.912	390.392	688.464									166.5	61.2242	119.97	231.302	395.6	605.724
		166.6	44.9764	100.455	201.909	390.384	688.448									166.6	61.2238	119.969	231.3	395.597	605.72
		166.7	44.9756	100.454	201.905	390.377	688.433									166.7	61.2234	119.968	231.298	395.594	605.715
		166.8	44.9747	100.452	201.901	390.369	688.417									166.8	61.223	119.968	231.297	395.591	605.71
		166.9	44.9738	100.45	201.897	390.361	688.401									166.9	61.2226	119.967	231.295	395.589	605.705
		167	44.973	100.448	201.894	390.354	688.386									167	61.2222	119.966	231.293	395.586	605.7
		167.1	44.9721	100.446	201.89	390.346	688.37									167.1	61.2218	119.965	231.292	395.583	605.695
		167.2	44.9712	100.445	201.886	390.338	688.354									167.2	61.2213	119.964	231.29	395.58	605.69
		167.3	44.9704	100.443	201.882	390.33	688.338									167.3	61.2209	119.963	231.288	395.577	605.686
		167.4	44.9695	100.441	201.879	390.323	688.323									167.4	61.2205	119.963	231.287	395.574	605.681
		167.5	44.9686	100.439	201.875	390.315	688.307									167.5	61.2201	119.962	231.285	395.571	605.676
		167.6	44.9678	100.437	201.871	390.308	688.292									167.6	61.2197	119.961	231.284	395.568	605.671
		167.7	44.9669	100.435	201.868	390.3	688.276									167.7	61.2193	119.96	231.282	395.565	605.666
		167.8	44.966	100.433	201.864	390.292	688.26									167.8	61.2189	119.959	231.28	395.562	605.661
		167.9	44.9651	100.432	201.86	390.284	688.244									167.9	61.2184	119.959	231.279	395.559	605.657
		168	44.9643	100.43	201.856	390.277	688.229									168	61.218	119.958	231.277	395.556	605.652
		168.1	44.9634	100.428	201.853	390.269	688.213									168.1	61.2176	119.957	231.275	395.553	605.647
		168.2	44.9625	100.426	201.849	390.261	688.197									168.2	61.2172	119.956	231.274	395.55	605.642
		168.3	44.9616	100.424	201.845	390.254	688.182									168.3	61.2168	119.955	231.272	395.547	605.637
		168.4	44.9608	100.423	201.841	390.246	688.166									168.4	61.2164	119.954	231.271	395.544	605.632
		168.5	44.9599	100.421	201.838	390.238	688.15									168.5	61.216	119.954	231.269	395.541	605.627
		168.6	44.959	100.419	201.834	390.231	688.135									168.6	61.2155	119.953	231.267	395.538	605.622
		168.7	44.9582	100.417	201.83	390.223	688.119									168.7	61.2151	119.952	231.266	395.535	605.618
		168.8	44.9573	100.415	201.827	390.215	688.103									168.8	61.2147	119.951	231.264	395.533	605.613
		168.9	44.9564	100.413	201.823	390.207	688.088									168.9	61.2143	119.95	231.262	395.529	605.608
		169	44.9556	100.412	201.819	390.2	688.072									169	61.2139	119.95	231.261	395.527	605.603
		169.1	44.9547	100.41	201.815	390.192	688.056									169.1	61.2135	119.949	231.259	395.524	605.598
		169.2	44.9538	100.408	201.811	390.184	688.041									169.2	61.2131	119.948	231.258	395.521	605.593
		169.3	44.953	100.406	201.808	390.177	688.025									169.3	61.2126	119.947	231.256	395.518	605.588
		169.4	44.9521	100.404	201.804	390.169	688.009									169.4	61.2122	119.946	231.254	395.515	605.584
		169.5	44.9512	100.403	201.8	390.161	687.994									169.5	61.2118	119.945	231.253	395.512	605.579
		169.6	44.9503	100.401	201.797	390.154	687.978									169.6	61.2114	119.945	231.251	395.509	605.574
		169.7	44.9495	100.399	201.793	390.146	687.962									169.7	61.211	119.944	231.249	395.506	605.569
		169.8	44.9486	100.397	201.789	390.138	687.947									169.8	61.2106	119.943	231.248	395.503	605.564
		169.9	44.9477	100.395	201.785	390.13	687.931									169.9	61.2102	119.942	231.246	395.5	605.559
		170	44.9469	100.393	201.782	390.123	687.915									170	61.2097	119.941	231.245	395.497	605.554
		170.1	44.946	100.392	201.778	390.115	687.9									170.1	61.2093	119.94	231.243	395.494	605.55
		170.2	44.9451	100.39	201.774	390.108	687.884									170.2	61.2089	119.94	231.241	395.491	605.545
		170.3	44.9442	100.388	201.77	390.1	687.868									170.3	61.2085	119.939	231.24	395.488	605.54
		170.4	44.9434	100.386	201.767	390.092	687.852									170.4	61.2081	119.938	231.238	395.485	605.535
		170.5	44.9425	100.384	201.763	390.084	687.837									170.5	61.2077	119.937	231.236	395.482	605.53
		170.6	44.9416	100.382	201.759	390.077	687.821									170.6	61.2073	119.936	231.235	395.479	605.525
		170.7	44.9408	100.381	201.756	390.069	687.806									170.7	61.2069	119.936	231.233	395.476	605.521
		170.8	44.9399	100.379	201.752	390.061	687.79									170.8	61.2064	119.935	231.232	395.473	605.516
		170.9	44.939	100.377	201.748	390.054	687.774									170.9	61.206	119.934	231.23	395.471	605.511
		171	44.9382	100.375	201.744	390.046	687.759									171	61.2056	119.933	231.228	395.467	605.506
		171.1	44.9373	100.373	201.741	390.038	687.743									171.1	61.2052	119.932	231.227	395.465	605.501
		171.2	44.9364	100.371	201.737	390.031	687.727									171.2	61.2048	119.931	231.225	395.462	605.496
		171.3	44.9355	100.37	201.733	390.023	687.712									171.3	61.2044	119.931	231.223	395.459	605.491
		171.4	44.9347	100.368	201.73	390.015	687.696									171.4	61.2039	119.93	231.222	395.456	605.487
		171.5	44.9338	100.366	201.726	390.007	687.68									171.5	61.2035	119.929	231.22	395.453	605.482
		171.6	44.9329	100.364	201.722	390	687.665									171.6	61.2031	119.928	231.219	395.45	605.477
		171.7	44.9321	100.362	201.718	389.992	687.649									171.7	61.2027	119.927	231.217	395.447	605.472
		171.8	44.9312	100.361	201.715	389.984	687.633									171.8	61.2023	119.927	231.215	395.444	605.467
		171.9	44.9303	100.359	201.711	389.977	687.618									171.9	61.2019	119.926	231.214	395.441	605.462
		172	44.9295	100.357	201.707	389.969	687.602									172	61.2015	119.925	231.212	395.438	605.457
		172.1	44.9286	100.355	201.703	389.961	687.586									172.1	61.2011	119.924	231.21	395.435	605.453
		172.2	44.9277	100.353	201.7	389.954	687.571									172.2	61.2006	119.923	231.209	395.432	605.448
		172.3	44.9269	100.352	201.696	389.946	687.555									172.3	61.2002	119.922	231.207	395.429	605.443
		172.4	44.926	100.35	201.692	389.938	687.539									172.4	61.1998	119.921	231.206	395.426	605.438
		172.5	44.9251	100.348	201.689	389.931	687.524									172.5	61.1994	119.921	231.204	395.423	605.433
		172.6	44.9242	100.346	201.685	389.923	687.508									172.6	61.199	119.92	231.202	395.42	605.428
		172.7	44.9234	100.344	201.681	389.915	687.492									172.7	61.1986	119.919	231.201	395.417	605.423
		172.8	44.9225	100.342	201.677	389.908	687.477									172.8	61.1982	119.918	231.199	395.414	605.419
		172.9	44.9216	100.341	201.673	389.9	687.461									172.9	61.1977	119.917	231.197	395.411	605.414
		173	44.9208	100.339	201.67	389.892	687.445									173	61.1973	119.917	231.196	395.409	605.409
		173.1	44.9199	100.337	201.666	389.885	687.43									173.1	61.1969	119.916	231.194	395.406	605.404
		173.2	44.919	100.335	201.662	389.877	687.414									173.2	61.1965	119.915	231.192	395.403	605.399
		173.3	44.9182	100.333	201.659	389.869	687.398									173.3	61.1961	119.914	231.191	395.4	605.394
		173.4	44.9173	100.331	201.655	389.861	687.383									173.4	61.1957	119.913	231.189	395.397	605.39
		173.5	44.9164	100.33	201.651	389.854	687.367									173.5	61.1953	119.912	231.188	395.394	605.385
		173.6	44.9156	100.328	201.648	389.846	687.351									173.6	61.1949	119.912	231.186	395.391	605.38
		173.7	44.9147	100.326	201.644	389.838	687.336									173.7	61.1944	119.911	231.184	395.388	605.375
		173.8	44.9138	100.324	201.64	389.831	687.32									173.8	61.194	119.91	231.183	395.385	605.37
		173.9	44.9129	100.322	201.636	389.823	687.304									173.9	61.1936	119.909	231.181	395.382	605.365
		174	44.9121	100.32	201.632	389.815	687.289									174	61.1932	119.908	231.179	395.379	605.36
		174.1	44.9112	100.319	201.629	389.808	687.273									174.1	61.1928	119.907	231.178	395.376	605.356
		174.2	44.9103	100.317	201.625	389.8	687.258									174.2	61.1924	119.907	231.176	395.373	605.351
		174.3	44.9095	100.315	201.621	389.792	687.242									174.3	61.192	119.906	231.175	395.37	605.346
		174.4	44.9086	100.313	201.618	389.785	687.226									174.4	61.1915	119.905	231.173	395.367	605.341
		174.5	44.9077	100.311	201.614	389.777	687.211									174.5	61.1911	119.904	231.171	395.364	605.336
		174.6	44.9069	100.309	201.61	389.769	687.195									174.6	61.1907	119.903	231.17	395.361	605.331
		174.7	44.906	100.308	201.607	389.762	687.179									174.7	61.1903	119.903	231.168	395.358	605.327
		174.8	44.9051	100.306	201.603	389.754	687.164									174.8	61.1899	119.902	231.167	395.355	605.322
		174.9	44.9042	100.304	201.599	389.746	687.148									174.9	61.1895	119.901	231.165	395.352	605.317
		175	44.9034	100.302	201.595	389.739	687.132									175	61.1891	119.9	231.163	395.349	605.312
		175.1	44.9025	100.3	201.591	389.731	687.117									175.1	61.1887	119.899	231.162	395.346	605.307
		175.2	44.9016	100.299	201.588	389.723	687.101									175.2	61.1882	119.898	231.16	395.344	605.302
		175.3	44.9008	100.297	201.584	389.716	687.085									175.3	61.1878	119.898	231.158	395.341	605.297
		175.4	44.8999	100.295	201.58	389.708	687.07									175.4	61.1874	119.897	231.157	395.338	605.293
		175.5	44.899	100.293	201.577	389.7	687.054									175.5	61.187	119.896	231.155	395.335	605.288
		175.6	44.8982	100.291	201.573	389.692	687.038									175.6	61.1866	119.895	231.154	395.332	605.283
		175.7	44.8973	100.29	201.569	389.685	687.023									175.7	61.1862	119.894	231.152	395.329	605.278
		175.8	44.8964	100.288	201.565	389.677	687.007									175.8	61.1857	119.894	231.15	395.326	605.273
		175.9	44.8956	100.286	201.562	389.669	686.991									175.9	61.1853	119.893	231.149	395.323	605.268
		176	44.8947	100.284	201.558	389.662	686.976									176	61.1849	119.892	231.147	395.32	605.263
		176.1	44.8938	100.282	201.554	389.654	686.96									176.1	61.1845	119.891	231.145	395.317	605.259
		176.2	44.8929	100.28	201.551	389.646	686.945									176.2	61.1841	119.89	231.144	395.314	605.254
		176.3	44.8921	100.279	201.547	389.639	686.929									176.3	61.1837	119.889	231.142	395.311	605.249
		176.4	44.8912	100.277	201.543	389.631	686.913									176.4	61.1833	119.889	231.141	395.308	605.244
		176.5	44.8903	100.275	201.539	389.623	686.898									176.5	61.1829	119.888	231.139	395.305	605.239
		176.6	44.8895	100.273	201.536	389.616	686.882									176.6	61.1824	119.887	231.137	395.302	605.234
		176.7	44.8886	100.271	201.532	389.608	686.866									176.7	61.182	119.886	231.136	395.299	605.23
		176.8	44.8877	100.269	201.528	389.6	686.851									176.8	61.1816	119.885	231.134	395.296	605.225
		176.9	44.8869	100.268	201.524	389.593	686.835									176.9	61.1812	119.885	231.132	395.293	605.22
		177	44.886	100.266	201.521	389.585	686.819									177	61.1808	119.884	231.131	395.29	605.215
		177.1	44.8851	100.264	201.517	389.577	686.804									177.1	61.1804	119.883	231.129	395.288	605.21
		177.2	44.8843	100.262	201.513	389.57	686.788									177.2	61.18	119.882	231.127	395.284	605.205
		177.3	44.8834	100.26	201.51	389.562	686.773									177.3	61.1795	119.881	231.126	395.282	605.2
		177.4	44.8825	100.258	201.506	389.554	686.757									177.4	61.1791	119.88	231.124	395.279	605.196
		177.5	44.8817	100.257	201.502	389.547	686.741									177.5	61.1787	119.88	231.123	395.276	605.191
		177.6	44.8808	100.255	201.498	389.539	686.726									177.6	61.1783	119.879	231.121	395.273	605.186
		177.7	44.8799	100.253	201.495	389.531	686.71									177.7	61.1779	119.878	231.119	395.27	605.181
		177.8	44.879	100.251	201.491	389.524	686.694									177.8	61.1775	119.877	231.118	395.267	605.176
		177.9	44.8782	100.249	201.487	389.516	686.679									177.9	61.1771	119.876	231.116	395.264	605.171
		178	44.8773	100.248	201.483	389.508	686.663									178	61.1767	119.876	231.114	395.261	605.166
		178.1	44.8764	100.246	201.48	389.5	686.648									178.1	61.1762	119.875	231.113	395.258	605.162
		178.2	44.8756	100.244	201.476	389.493	686.632									178.2	61.1758	119.874	231.111	395.255	605.157
		178.3	44.8747	100.242	201.472	389.485	686.616									178.3	61.1754	119.873	231.11	395.252	605.152
		178.4	44.8738	100.24	201.469	389.478	686.601									178.4	61.175	119.872	231.108	395.249	605.147
		178.5	44.873	100.239	201.465	389.47	686.585									178.5	61.1746	119.871	231.106	395.246	605.142
		178.6	44.8721	100.237	201.461	389.462	686.569									178.6	61.1742	119.871	231.105	395.243	605.137
		178.7	44.8712	100.235	201.458	389.454	686.554									178.7	61.1737	119.87	231.103	395.24	605.133
		178.8	44.8704	100.233	201.454	389.447	686.538									178.8	61.1733	119.869	231.101	395.237	605.128
		178.9	44.8695	100.231	201.45	389.439	686.523									178.9	61.1729	119.868	231.1	395.234	605.123
		179	44.8686	100.229	201.446	389.432	686.507									179	61.1725	119.867	231.098	395.231	605.118
		179.1	44.8678	100.228	201.443	389.424	686.491									179.1	61.1721	119.866	231.097	395.228	605.113
		179.2	44.8669	100.226	201.439	389.416	686.476									179.2	61.1717	119.866	231.095	395.226	605.108
		179.3	44.866	100.224	201.435	389.408	686.46									179.3	61.1713	119.865	231.093	395.223	605.103
		179.4	44.8651	100.222	201.431	389.401	686.444									179.4	61.1709	119.864	231.092	395.22	605.098
		179.5	44.8643	100.22	201.428	389.393	686.429									179.5	61.1704	119.863	231.09	395.217	605.094
		179.6	44.8634	100.219	201.424	389.385	686.413									179.6	61.17	119.862	231.089	395.214	605.089
		179.7	44.8625	100.217	201.42	389.378	686.398									179.7	61.1696	119.862	231.087	395.211	605.084
		179.8	44.8617	100.215	201.417	389.37	686.382									179.8	61.1692	119.861	231.085	395.208	605.079
		179.9	44.8608	100.213	201.413	389.362	686.366									179.9	61.1688	119.86	231.084	395.205	605.074
		180	44.8599	100.211	201.409	389.355	686.351									180	61.1684	119.859	231.082	395.202	605.069
		180.1	44.8591	100.209	201.405	389.347	686.335									180.1	61.168	119.858	231.08	395.199	605.065
		180.2	44.8582	100.208	201.402	389.339	686.319									180.2	61.1675	119.857	231.079	395.196	605.06
		180.3	44.8573	100.206	201.398	389.332	686.304									180.3	61.1671	119.857	231.077	395.193	605.055
		180.4	44.8565	100.204	201.394	389.324	686.288									180.4	61.1667	119.856	231.076	395.19	605.05
		180.5	44.8556	100.202	201.39	389.316	686.273									180.5	61.1663	119.855	231.074	395.187	605.045
		180.6	44.8547	100.2	201.387	389.309	686.257									180.6	61.1659	119.854	231.072	395.184	605.04
		180.7	44.8539	100.198	201.383	389.301	686.241									180.7	61.1655	119.853	231.071	395.181	605.035
		180.8	44.853	100.197	201.379	389.293	686.226									180.8	61.1651	119.853	231.069	395.178	605.031
		180.9	44.8521	100.195	201.375	389.286	686.21									180.9	61.1647	119.852	231.067	395.175	605.026
		181	44.8513	100.193	201.372	389.278	686.194									181	61.1642	119.851	231.066	395.172	605.021
		181.1	44.8504	100.191	201.368	389.27	686.179									181.1	61.1638	119.85	231.064	395.17	605.016
		181.2	44.8495	100.189	201.364	389.263	686.163									181.2	61.1634	119.849	231.062	395.166	605.011
		181.3	44.8486	100.188	201.361	389.255	686.148									181.3	61.163	119.848	231.061	395.164	605.006
		181.4	44.8478	100.186	201.357	389.247	686.132									181.4	61.1626	119.847	231.059	395.161	605.002
		181.5	44.8469	100.184	201.353	389.24	686.116									181.5	61.1622	119.847	231.058	395.158	604.997
		181.6	44.846	100.182	201.35	389.232	686.101									181.6	61.1618	119.846	231.056	395.155	604.992
		181.7	44.8452	100.18	201.346	389.224	686.085									181.7	61.1613	119.845	231.054	395.152	604.987
		181.8	44.8443	100.178	201.342	389.217	686.069									181.8	61.1609	119.844	231.053	395.149	604.982
		181.9	44.8434	100.177	201.338	389.209	686.054									181.9	61.1605	119.843	231.051	395.146	604.977
		182	44.8426	100.175	201.335	389.201	686.038									182	61.1601	119.843	231.049	395.143	604.972
		182.1	44.8417	100.173	201.331	389.194	686.023									182.1	61.1597	119.842	231.048	395.14	604.968
		182.2	44.8408	100.171	201.327	389.186	686.007									182.2	61.1593	119.841	231.046	395.137	604.963
		182.3	44.84	100.169	201.323	389.178	685.991									182.3	61.1589	119.84	231.045	395.134	604.958
		182.4	44.8391	100.168	201.32	389.171	685.976									182.4	61.1585	119.839	231.043	395.131	604.953
		182.5	44.8382	100.166	201.316	389.163	685.96									182.5	61.158	119.838	231.041	395.128	604.948
		182.6	44.8374	100.164	201.312	389.155	685.945									182.6	61.1576	119.838	231.04	395.125	604.943
		182.7	44.8365	100.162	201.309	389.148	685.929									182.7	61.1572	119.837	231.038	395.122	604.939
		182.8	44.8356	100.16	201.305	389.14	685.913									182.8	61.1568	119.836	231.036	395.119	604.934
		182.9	44.8348	100.158	201.301	389.132	685.898									182.9	61.1564	119.835	231.035	395.116	604.929
		183	44.8339	100.157	201.297	389.125	685.882									183	61.156	119.834	231.033	395.113	604.924
		183.1	44.833	100.155	201.294	389.117	685.867									183.1	61.1556	119.834	231.032	395.111	604.919
		183.2	44.8322	100.153	201.29	389.109	685.851									183.2	61.1551	119.833	231.03	395.108	604.914
		183.3	44.8313	100.151	201.286	389.102	685.835									183.3	61.1547	119.832	231.028	395.105	604.909
		183.4	44.8304	100.149	201.282	389.094	685.82									183.4	61.1543	119.831	231.027	395.102	604.905
		183.5	44.8296	100.147	201.279	389.086	685.804									183.5	61.1539	119.83	231.025	395.099	604.9
		183.6	44.8287	100.146	201.275	389.079	685.789									183.6	61.1535	119.829	231.023	395.096	604.895
		183.7	44.8278	100.144	201.271	389.071	685.773									183.7	61.1531	119.829	231.022	395.093	604.89
		183.8	44.827	100.142	201.268	389.063	685.757									183.8	61.1527	119.828	231.02	395.09	604.885
		183.9	44.8261	100.14	201.264	389.056	685.742									183.9	61.1523	119.827	231.019	395.087	604.88
		184	44.8252	100.138	201.26	389.048	685.726									184	61.1518	119.826	231.017	395.084	604.875
		184.1	44.8244	100.137	201.256	389.04	685.711									184.1	61.1514	119.825	231.015	395.081	604.871
		184.2	44.8235	100.135	201.253	389.033	685.695									184.2	61.151	119.825	231.014	395.078	604.866
		184.3	44.8226	100.133	201.249	389.025	685.679									184.3	61.1506	119.824	231.012	395.075	604.861
		184.4	44.8218	100.131	201.245	389.017	685.664									184.4	61.1502	119.823	231.01	395.072	604.856
		184.5	44.8209	100.129	201.242	389.01	685.648									184.5	61.1498	119.822	231.009	395.069	604.851
		184.6	44.82	100.127	201.238	389.002	685.633									184.6	61.1494	119.821	231.007	395.066	604.846
		184.7	44.8192	100.126	201.234	388.994	685.617									184.7	61.1489	119.82	231.006	395.063	604.842
		184.8	44.8183	100.124	201.231	388.987	685.601									184.8	61.1485	119.82	231.004	395.06	604.837
		184.9	44.8174	100.122	201.227	388.979	685.586									184.9	61.1481	119.819	231.002	395.057	604.832
		185	44.8165	100.12	201.223	388.971	685.57									185	61.1477	119.818	231.001	395.055	604.827
		185.1	44.8157	100.118	201.219	388.964	685.555									185.1	61.1473	119.817	230.999	395.051	604.822
		185.2	44.8148	100.117	201.216	388.956	685.539									185.2	61.1469	119.816	230.998	395.049	604.817
		185.3	44.8139	100.115	201.212	388.948	685.523									185.3	61.1465	119.816	230.996	395.046	604.812
		185.4	44.8131	100.113	201.208	388.941	685.508									185.4	61.1461	119.815	230.994	395.043	604.808
		185.5	44.8122	100.111	201.204	388.933	685.492									185.5	61.1456	119.814	230.993	395.04	604.803
		185.6	44.8113	100.109	201.201	388.925	685.477									185.6	61.1452	119.813	230.991	395.037	604.798
		185.7	44.8105	100.108	201.197	388.918	685.461									185.7	61.1448	119.812	230.989	395.034	604.793
		185.8	44.8096	100.106	201.193	388.91	685.445									185.8	61.1444	119.811	230.988	395.031	604.788
		185.9	44.8087	100.104	201.19	388.902	685.43									185.9	61.144	119.811	230.986	395.028	604.784
		186	44.8079	100.102	201.186	388.895	685.414									186	61.1436	119.81	230.984	395.025	604.779
		186.1	44.807	100.1	201.182	388.887	685.399									186.1	61.1431	119.809	230.983	395.022	604.774
		186.2	44.8061	100.098	201.178	388.879	685.383									186.2	61.1427	119.808	230.981	395.019	604.769
		186.3	44.8053	100.097	201.175	388.872	685.367									186.3	61.1423	119.807	230.98	395.016	604.764
		186.4	44.8044	100.095	201.171	388.864	685.352									186.4	61.1419	119.806	230.978	395.013	604.759
		186.5	44.8035	100.093	201.167	388.856	685.336									186.5	61.1415	119.806	230.976	395.01	604.754
		186.6	44.8027	100.091	201.163	388.849	685.321									186.6	61.1411	119.805	230.975	395.007	604.75
		186.7	44.8018	100.089	201.16	388.841	685.305									186.7	61.1407	119.804	230.973	395.004	604.745
		186.8	44.8009	100.088	201.156	388.833	685.289									186.8	61.1403	119.803	230.971	395.001	604.74
		186.9	44.8001	100.086	201.152	388.826	685.274									186.9	61.1399	119.802	230.97	394.998	604.735
		187	44.7992	100.084	201.149	388.818	685.258									187	61.1394	119.802	230.968	394.995	604.73
		187.1	44.7983	100.082	201.145	388.81	685.243									187.1	61.139	119.801	230.967	394.993	604.725
		187.2	44.7975	100.08	201.141	388.803	685.227									187.2	61.1386	119.8	230.965	394.99	604.721
		187.3	44.7966	100.078	201.137	388.795	685.212									187.3	61.1382	119.799	230.963	394.987	604.716
		187.4	44.7957	100.077	201.134	388.788	685.196									187.4	61.1378	119.798	230.962	394.984	604.711
		187.5	44.7949	100.075	201.13	388.78	685.18									187.5	61.1374	119.797	230.96	394.981	604.706
		187.6	44.794	100.073	201.126	388.772	685.165									187.6	61.1369	119.797	230.958	394.978	604.701
		187.7	44.7931	100.071	201.123	388.764	685.149									187.7	61.1365	119.796	230.957	394.975	604.696
		187.8	44.7923	100.069	201.119	388.757	685.134									187.8	61.1361	119.795	230.955	394.972	604.691
		187.9	44.7914	100.067	201.115	388.749	685.118									187.9	61.1357	119.794	230.954	394.969	604.687
		188	44.7905	100.066	201.112	388.741	685.102									188	61.1353	119.793	230.952	394.966	604.682
		188.1	44.7897	100.064	201.108	388.734	685.087									188.1	61.1349	119.793	230.95	394.963	604.677
		188.2	44.7888	100.062	201.104	388.726	685.071									188.2	61.1345	119.792	230.949	394.96	604.672
		188.3	44.7879	100.06	201.1	388.719	685.056									188.3	61.1341	119.791	230.947	394.957	604.667
		188.4	44.7871	100.058	201.097	388.711	685.04									188.4	61.1337	119.79	230.946	394.954	604.662
		188.5	44.7862	100.057	201.093	388.703	685.025									188.5	61.1332	119.789	230.944	394.951	604.658
		188.6	44.7853	100.055	201.089	388.696	685.009									188.6	61.1328	119.788	230.942	394.948	604.653
		188.7	44.7845	100.053	201.085	388.688	684.993									188.7	61.1324	119.788	230.941	394.945	604.648
		188.8	44.7836	100.051	201.082	388.68	684.978									188.8	61.132	119.787	230.939	394.942	604.643
		188.9	44.7827	100.049	201.078	388.673	684.962									188.9	61.1316	119.786	230.937	394.94	604.638
		189	44.7819	100.047	201.074	388.665	684.947									189	61.1312	119.785	230.936	394.937	604.633
		189.1	44.781	100.046	201.071	388.657	684.931									189.1	61.1307	119.784	230.934	394.934	604.628
		189.2	44.7801	100.044	201.067	388.65	684.915									189.2	61.1303	119.784	230.933	394.931	604.624
		189.3	44.7793	100.042	201.063	388.642	684.9									189.3	61.1299	119.783	230.931	394.928	604.619
		189.4	44.7784	100.04	201.06	388.634	684.884									189.4	61.1295	119.782	230.929	394.925	604.614
		189.5	44.7775	100.038	201.056	388.627	684.869									189.5	61.1291	119.781	230.928	394.922	604.609
		189.6	44.7767	100.037	201.052	388.619	684.853									189.6	61.1287	119.78	230.926	394.919	604.604
		189.7	44.7758	100.035	201.048	388.611	684.838									189.7	61.1283	119.779	230.924	394.916	604.599
		189.8	44.7749	100.033	201.045	388.604	684.822									189.8	61.1279	119.778	230.923	394.913	604.595
		189.9	44.7741	100.031	201.041	388.596	684.807									189.9	61.1275	119.778	230.921	394.91	604.59
		190	44.7732	100.029	201.037	388.588	684.791									190	61.127	119.777	230.919	394.907	604.585
		190.1	44.7723	100.028	201.033	388.581	684.775									190.1	61.1266	119.776	230.918	394.904	604.58
		190.2	44.7715	100.026	201.03	388.573	684.76									190.2	61.1262	119.775	230.916	394.901	604.575
		190.3	44.7706	100.024	201.026	388.565	684.744									190.3	61.1258	119.774	230.915	394.898	604.57
		190.4	44.7697	100.022	201.022	388.558	684.729									190.4	61.1254	119.774	230.913	394.895	604.566
		190.5	44.7689	100.02	201.019	388.55	684.713									190.5	61.125	119.773	230.911	394.892	604.561
		190.6	44.768	100.018	201.015	388.543	684.697									190.6	61.1245	119.772	230.91	394.889	604.556
		190.7	44.7671	100.017	201.011	388.535	684.682									190.7	61.1241	119.771	230.908	394.886	604.551
		190.8	44.7663	100.015	201.007	388.527	684.666									190.8	61.1237	119.77	230.906	394.884	604.546
		190.9	44.7654	100.013	201.004	388.519	684.651									190.9	61.1233	119.769	230.905	394.88	604.541
		191	44.7645	100.011	201	388.512	684.635									191	61.1229	119.769	230.903	394.878	604.536
		191.1	44.7637	100.009	200.996	388.504	684.62									191.1	61.1225	119.768	230.902	394.875	604.532
		191.2	44.7628	100.007	200.993	388.497	684.604									191.2	61.1221	119.767	230.9	394.872	604.527
		191.3	44.7619	100.006	200.989	388.489	684.588									191.3	61.1217	119.766	230.898	394.869	604.522
		191.4	44.7611	100.004	200.985	388.481	684.573									191.4	61.1213	119.765	230.897	394.866	604.517
		191.5	44.7602	100.002	200.981	388.474	684.557									191.5	61.1208	119.765	230.895	394.863	604.512
		191.6	44.7593	100	200.978	388.466	684.542									191.6	61.1204	119.764	230.893	394.86	604.507
		191.7	44.7585	99.9984	200.974	388.458	684.526									191.7	61.12	119.763	230.892	394.857	604.503
		191.8	44.7576	99.9966	200.97	388.451	684.511									191.8	61.1196	119.762	230.89	394.854	604.498
		191.9	44.7567	99.9948	200.967	388.443	684.495									191.9	61.1192	119.761	230.889	394.851	604.493
		192	44.7559	99.993	200.963	388.435	684.48									192	61.1188	119.76	230.887	394.848	604.488
		192.1	44.755	99.9912	200.959	388.428	684.464									192.1	61.1184	119.76	230.885	394.845	604.483
		192.2	44.7541	99.9894	200.956	388.42	684.448									192.2	61.1179	119.759	230.884	394.842	604.478
		192.3	44.7533	99.9875	200.952	388.412	684.433									192.3	61.1175	119.758	230.882	394.839	604.473
		192.4	44.7524	99.9857	200.948	388.405	684.417									192.4	61.1171	119.757	230.881	394.836	604.469
		192.5	44.7515	99.9839	200.944	388.397	684.402									192.5	61.1167	119.756	230.879	394.833	604.464
		192.6	44.7507	99.9821	200.941	388.389	684.386									192.6	61.1163	119.755	230.877	394.83	604.459
		192.7	44.7498	99.9803	200.937	388.382	684.371									192.7	61.1159	119.755	230.876	394.827	604.454
		192.8	44.7489	99.9784	200.933	388.374	684.355									192.8	61.1155	119.754	230.874	394.825	604.449
		192.9	44.7481	99.9766	200.929	388.366	684.34									192.9	61.115	119.753	230.872	394.822	604.444
		193	44.7472	99.9748	200.926	388.359	684.324									193	61.1146	119.752	230.871	394.819	604.439
		193.1	44.7463	99.973	200.922	388.351	684.308									193.1	61.1142	119.751	230.869	394.816	604.435
		193.2	44.7455	99.9712	200.918	388.344	684.293									193.2	61.1138	119.751	230.868	394.813	604.43
		193.3	44.7446	99.9694	200.915	388.336	684.277									193.3	61.1134	119.75	230.866	394.81	604.425
		193.4	44.7437	99.9676	200.911	388.328	684.262									193.4	61.113	119.749	230.864	394.807	604.42
		193.5	44.7429	99.9657	200.907	388.321	684.246									193.5	61.1126	119.748	230.863	394.804	604.415
		193.6	44.742	99.9639	200.904	388.313	684.231									193.6	61.1122	119.747	230.861	394.801	604.41
		193.7	44.7411	99.9621	200.9	388.305	684.215									193.7	61.1117	119.746	230.859	394.798	604.406
		193.8	44.7403	99.9603	200.896	388.298	684.199									193.8	61.1113	119.746	230.858	394.795	604.401
		193.9	44.7394	99.9585	200.892	388.29	684.184									193.9	61.1109	119.745	230.856	394.792	604.396
		194	44.7385	99.9567	200.889	388.282	684.168									194	61.1105	119.744	230.855	394.789	604.391
		194.1	44.7377	99.9548	200.885	388.275	684.153									194.1	61.1101	119.743	230.853	394.786	604.386
		194.2	44.7368	99.953	200.881	388.267	684.137									194.2	61.1097	119.742	230.851	394.783	604.381
		194.3	44.7359	99.9512	200.877	388.259	684.122									194.3	61.1093	119.742	230.85	394.78	604.377
		194.4	44.7351	99.9494	200.874	388.252	684.106									194.4	61.1088	119.741	230.848	394.777	604.372
		194.5	44.7342	99.9476	200.87	388.244	684.091									194.5	61.1084	119.74	230.846	394.774	604.367
		194.6	44.7334	99.9458	200.866	388.236	684.075									194.6	61.108	119.739	230.845	394.772	604.362
		194.7	44.7325	99.944	200.863	388.229	684.06									194.7	61.1076	119.738	230.843	394.769	604.357
		194.8	44.7316	99.9421	200.859	388.221	684.044									194.8	61.1072	119.737	230.841	394.766	604.352
		194.9	44.7308	99.9403	200.855	388.214	684.029									194.9	61.1068	119.737	230.84	394.763	604.348
		195	44.7299	99.9385	200.851	388.206	684.013									195	61.1064	119.736	230.838	394.76	604.343
		195.1	44.729	99.9367	200.848	388.198	683.997									195.1	61.106	119.735	230.837	394.757	604.338
		195.2	44.7281	99.9349	200.844	388.191	683.982									195.2	61.1056	119.734	230.835	394.754	604.333
		195.3	44.7273	99.9331	200.84	388.183	683.966									195.3	61.1051	119.733	230.833	394.751	604.328
		195.4	44.7264	99.9313	200.837	388.175	683.951									195.4	61.1047	119.733	230.832	394.748	604.323
		195.5	44.7255	99.9294	200.833	388.168	683.935									195.5	61.1043	119.732	230.83	394.745	604.318
		195.6	44.7247	99.9276	200.829	388.16	683.92									195.6	61.1039	119.731	230.828	394.742	604.314
		195.7	44.7238	99.9258	200.826	388.152	683.904									195.7	61.1035	119.73	230.827	394.739	604.309
		195.8	44.723	99.924	200.822	388.145	683.889									195.8	61.1031	119.729	230.825	394.736	604.304
		195.9	44.7221	99.9222	200.818	388.137	683.873									195.9	61.1027	119.728	230.824	394.733	604.299
		196	44.7212	99.9204	200.814	388.13	683.857									196	61.1022	119.728	230.822	394.73	604.294
		196.1	44.7204	99.9185	200.811	388.122	683.842									196.1	61.1018	119.727	230.82	394.727	604.289
		196.2	44.7195	99.9167	200.807	388.114	683.826									196.2	61.1014	119.726	230.819	394.724	604.285
		196.3	44.7186	99.9149	200.803	388.106	683.811									196.3	61.101	119.725	230.817	394.721	604.28
		196.4	44.7178	99.9131	200.8	388.099	683.795									196.4	61.1006	119.724	230.815	394.719	604.275
		196.5	44.7169	99.9113	200.796	388.091	683.78									196.5	61.1002	119.724	230.814	394.716	604.27
		196.6	44.716	99.9095	200.792	388.084	683.764									196.6	61.0998	119.723	230.812	394.713	604.265
		196.7	44.7152	99.9077	200.788	388.076	683.749									196.7	61.0994	119.722	230.811	394.71	604.26
		196.8	44.7143	99.9058	200.785	388.068	683.733									196.8	61.0989	119.721	230.809	394.707	604.256
		196.9	44.7134	99.904	200.781	388.061	683.718									196.9	61.0985	119.72	230.807	394.704	604.251
		197	44.7126	99.9022	200.777	388.053	683.702									197	61.0981	119.719	230.806	394.701	604.246
		197.1	44.7117	99.9004	200.774	388.045	683.687									197.1	61.0977	119.719	230.804	394.698	604.241
		197.2	44.7108	99.8986	200.77	388.038	683.671									197.2	61.0973	119.718	230.803	394.695	604.236
		197.3	44.71	99.8968	200.766	388.03	683.655									197.3	61.0969	119.717	230.801	394.692	604.231
		197.4	44.7091	99.8949	200.762	388.022	683.64									197.4	61.0965	119.716	230.799	394.689	604.226
		197.5	44.7082	99.8931	200.759	388.015	683.624									197.5	61.096	119.715	230.798	394.686	604.222
		197.6	44.7074	99.8913	200.755	388.007	683.609									197.6	61.0956	119.715	230.796	394.683	604.217
		197.7	44.7065	99.8895	200.751	388	683.593									197.7	61.0952	119.714	230.794	394.68	604.212
		197.8	44.7056	99.8877	200.748	387.992	683.578									197.8	61.0948	119.713	230.793	394.677	604.207
		197.9	44.7048	99.8859	200.744	387.984	683.562									197.9	61.0944	119.712	230.791	394.674	604.202
[truncated: 7,002 more rows]
[truncated: 5 more columns]

## Sheet: supplementary fig 2
supplementary fig 2b		week	PBS								2G4								AMMO1								1D8
		0	0.1	0.1	0.1	0.1	0.1	0.1	0.1	0.1	0.1	0.1	0.1		0.1	0.1	0.1	0.1		0.1	0.1	0.1	0.1	0.1	0.1	0.1	0.1	0.1	0.1	0.1	0.1	0.1	0.1	0.1
		1	0.1	0.1	0.1	0.1	0.1	0.1	0.1	0.1	0.1	0.1	0.1		0.1	0.1	0.1	0.1		0.1	0.1	0.1	0.1	0.1	0.1	0.1	0.1	0.1	0.1	0.1	0.1	0.1	0.1	0.1
		3	0.43	0.1	0.1	1.066	0.1	0.337	12.525	0.1	0.348	0.1	0.455		7.132	1.849	0.1	1.235		0.364	0.1	0.1	0.1	0.366	0.1	0.588	0.1	0.1	0.1	0.975	0.69	0.308	0.1	1.459
		4	9.332	10.742	8.211	40.397	4.736	0.207	83.782	94.613	38.875	39.125	69.592		80.112	1.053	7.178	6.908		0.1	1.033	0.1	0.1	0.944	0.1	0.1	1.292	0.1	0.276	3.62	0.1	0.592	0.1	1.404
		5	1.132	66.183	0.444	551.377	14.995	0.1		123.154	42.213	62.958				4.424	13.473	7.344		0.1	0.1	0.1	0.1	0.1	0.1	0.1	0.1	0.1	0.1	0.1	0.327	0.732	0.178	0.366
		6		607.301	32.11		699.228	98.501								130.578	2102.22	181.428		0.839	0.1	0.1	0.1	0.1	0.1	0.1	0.1	0.1	0.1	5.35	3.825	0.1	0.1	8.003
supplementary fig 2c		week	PBS								2G4								AMMO1								1D8
		0	24	24	22	22	20	22	21	22	22	22	23		22	22	22	22		20	19	19	21	22	21	20	21	22	23	19	21	21	20	23
		1	22.8	23.3	22	20.7	19	22	21.1	20.8	22	20	22.3		21	20.4	21	21.6		20.8	19.6	19.3	19.4	21.4	21	20.2	20.1	24.5	22.7	20	21.5	20.3	19.6	21.8
		2	24.5	23.2	21.6	21	19.5	21.6	20.5	20.4	22.3	20.2	22.6		21.3	21.2	20.8	22.3		21.2	20.2	19.3	21	22.8	21.5	20.7	20.3	24.1	22.5	20.5	21.5	20.7	21.3	22
		3	23.7	21.9	22	19.7	19.8	21	21	20	22.3	20.4	22.8		22.2	21.6	21.8	21.1		21.2	20	20	19.8	22.4	21.5	20.1	20.8	22.8	22.8	18.8	20.9	20	20.7	23
		4	24.3	18.7	21.3	20.7	19	20.8	20.9	19.5	21.9	17.8	22.4		22	21.5	20.6	21.9		21.2	19.5	19.1	19.4	22.2	20.9	19.8	20	22.2	22	19.2	20.7	19.3	20.3	21.8
		5	23.6	20	21.4	17.1	19.4	20.9	21	19.2	21.6	18.9	17.8		18.3	20.9	20.2	20.1		20.8	18.8	18.5	19	21.5	20.3	19	19.5	21.6	20.2	17.9	20.2	19.6	21.1	21.3
		6	19.1	15.3	20.7		17.4	20.5	16.3			14.4				16.5	15.8	19.9		20.5	19.9	18.5	19.4	20.3	20.7	17.5	18.1	22.6	20.1	18.3	20.5	19.7	21.1	21.2
supplementary fig 2d			PBS	2G4	AMMO1	1D8
		38	1
		42	1
		44	1
		34	1
		42	1
		44	1
		38	1
		35	1
		37		1
		40		1
		33		1
		32		1
		34		1
		44		1
		42		1
		44		1
		44			0
		44			0
		44			0
		44			0
		44			0
		44			0
		44			0
		44				0
		44				0
		44				0
		44				0
		44				0
		44				0
		44				0
		44				0
supplementary fig 2e		1D8	AMMO1	2G4	PBS
		0.09		0.3	0.53
		0.06	0.06	0.29	0.37
		0.03	0.05	0.34	0.17
		0.18	0.04		0.33
		0.19	0.04	0.29	0.35
		0.09	0.05	0.32	0.3
		0.07	0.06	0.23	0.41
		0.29	0.04	0.28	0.35
supplementary fig 2f		PBS	2G4	AMMO1	1D8
		34470.6	30859.5		7596.77
		23257.8	18640.1	872.547	2590.47
		28841.6	20191	0.153734	244.399
		22692.8		553.616	3910.83
		24131.8	30295.6	94.8241	22692.8
		38504.3	40945.8	1.57047	1802.39
		14398.2	17855	0.153734	2558.82
		31627.8	17965.1	0.372605	19104.2
supplementary fig 2g		PBS	2G4	AMMO1	1D8
		20566.9	9595.97		38.6455
		6278.54	9248.45	6.74247	25.4413
		707.96		0.542149
		10851.5		1.07934	1400.81
			16998	5.60685	1674.21
		21471.3	3610.43	0.545493	154.116
		5796.27	4731.94	0.760272	89.7199
		5384.05	9305.48	0.115154	1517.36
supplementary fig 2h		PBS	2G4	AMMO1	1D8
		3934.95	629.911		65.5721
		1988.7	5832.02	11.7975	21.9512
		599.679	1633.54	0.693296	0.085202
		5094.23		1.91192	112.636
			1705.37	0.408601	320.316
			1341.8	0.173848	40.8441
		1663.94	1023.78	0.257661	29.3055
		1663.94	3153.69	0.624495	471.834

## Sheet: supplementary fig 5
		1D8
supplementary fig 5a		ng/ml	S97A		L100A		V95A		M100A		Q101A		D103A		S105A		K106A		G110A		V111A		L122A		P125A		T308A		G309A		N310A		G311A		C312A		WT		mock
		20000	109.81	96.1582	102.489	95.1412	101.464	92.6554	101.464	97.5141	95.9004	90.5085	100.732	98.6441	101.025	95.4802	99.1215	88.4746	101.171	95.8192	100.586	87.9096	10.1025	9.03955	101.318	93.3333	103.221	96.1582	102.343	89.8305	92.6794	85.4237	99.1215	97.2881	47.4378	56.9492	100	100	8.34553	7.79661
		6666.67	105.271	96.2712	99.5608	94.9153	92.8258	91.1864	90.776	94.4633	90.9224	88.9266	91.3616	94.5763	92.9722	94.5763	92.5329	90.5085	92.0937	94.3503	93.4114	87.3446	10.2489	5.9887	92.8258	95.3672	102.782	95.1412	94.4363	91.5254	80.9663	74.8023	91.6545	95.0282	19.3265	30.5085	92.5329	96.1582	8.63836	6.89266
		2222.22	104.978	96.0452	91.6545	87.1186	91.3616	89.8305	89.3119	90.8475	89.8975	89.3785	91.0688	88.2486	92.0937	90.2825	93.8507	87.7966	88.4334	88.5876	91.9473	84.8588	8.78477	7.11864	96.1933	91.1864	103.368	88.0226	89.1654	85.3107	66.0322	58.5311	82.284	83.8418	10.5417	15.8192	86.8228	89.9435	8.63836	7.23164
		740.741	95.1684	89.7175	77.5988	77.4011	84.6266	82.5989	84.7731	84.6328	84.6266	83.3898	78.0381		80.8199	84.0678	83.7482	82.5989	70.1318	74.1243	83.1625	81.4689	8.05271	7.45763	88.5798	84.9718	95.4612	86.1017	89.3119	77.5141	53.5871	42.8249	72.9136	75.4802	8.19912	8.81356	81.2592	84.4068	8.49195	7.11864
		246.914	70.1318	74.5763	47.145	55.3672	64.7145	73.5593	64.2752	75.8192	63.2504	74.0113	51.2445	73.5593	54.7584	65.4237	57.8331	69.0396	39.8243	41.4689	58.858	64.6328	8.63836	7.34463	64.5681	66.8927	69.9854	68.0226	67.6428	63.0508	33.0893	30.3955	51.8302	55.7062	8.19912	6.55367	63.9824	69.1525	8.63836	7.00565
		82.3045	34.9927	46.2147	20.3514	27.0056	35.1391	51.8644	33.9678	48.7006	32.7965	49.8305	23.5725	47.0057	25.0366	33.8983	26.3543	43.1638	18.1552	18.0791	26.5007	32.3164	8.19912	7.57062	34.2606	33.1073	34.5534	34.8023	35.5783	34.9153	22.4012	21.5819	26.7936	28.9265	7.61347	6.66667	39.2386	46.2147	8.34553	6.66667
		27.4348	14.9341	20.452	10.6881	12.8814	14.7877	27.4576	14.7877	22.1469	14.202	23.2768	12.0059	18.983	12.5915	12.9944	12.0059	19.096	10.5417	9.26554	12.0059	12.7684	8.63836	7.34463	15.5198	12.2034	15.0805	14.1243	15.959	14.1243	15.0805	16.1582	11.4202	12.6554	7.9063	6.77966	18.0088	24.8588	8.63836	6.66667
		9.14495	9.95608	9.83051	8.78477	7.9096	9.0776	12.0904	9.22401	9.26554	9.22401	10.3955	8.78477	9.03955	10.6881	7.57062	9.51684	9.71751	9.0776	7.45763	9.0776	8.13559	8.19912	6.77966	9.51684	8.36158	10.2489	7.57062	10.2489	7.68362	10.981	9.71751	8.63836	8.0226	8.49195	6.32768	10.5417	12.8814	7.61347	7.79661
		AMMO1
		ng/ml	S97A		L100A		V95A		M100A		Q101A		D103A		S105A		K106A		G110A		V111A		L122A		P125A		T308A		G309A		N310A		G311A		C312A		WT		mock
		20000	108.96	103.046	108.32	106.091	104.16	103.173	104.48	103.68	102.72	109.898	99.84	100.635	105.6	101.269	103.68	107.234	102.4	107.614	104.48	105.203	9.6	6.72589	104.48	102.284	114.08	96.8274	101.12	102.031	103.84	103.046	108.16	99.3655	57.12	69.0355	100	100	9.44	8.24873
		6666.67	104.96	105.965	100.96	101.015	98.4	101.777	98.72	101.777	98.24	105.584	94.88	103.68	92.32	103.299	97.28	101.269	98.24	99.8731	95.68	101.65	9.28	6.72589	103.2	101.65	116.16	104.442	103.68	103.934	102.88	101.523	105.28	105.838	14.56	21.8274	100	100.761	9.12	7.99492
		2222.22	101.76	97.9695	93.12	92.2589	95.68	93.401	91.36	93.2741	90.56	98.4772	87.84	97.5888	94.4	98.0964	93.92	89.0863	86.56	89.2132	92.96	90.8629	9.12	7.48731	104	103.807	113.44	101.523	107.2	99.1117	102.72	100	101.28	95.4315	9.76	10.533	102.72	99.3655	8.96	7.74112
		740.741	88.48	91.3706	64.16	77.0305	78.24	83.2487	79.68	84.6447	80.64	87.8173	63.52	84.0101	71.36	88.198	82.4	90.6091	55.04	72.335	78.24	85.4061	9.12	7.61421	88.16	96.1929	104	95.3046	96.8	92.8934	93.44	93.7817	70.88	84.5178	9.12	8.24873	96.64	94.9239	9.44	7.61421
		246.914	48.96	68.5279	26.56	47.335	45.76	65.1015	49.28	65.8629	51.36	67.3858	29.6	51.269	36.48	61.9289	47.04	62.3096	22.4	40.8629	42.72	62.9442	9.28	7.99492	50.08	70.9391	58.08	67.2589	63.2	70.1777	59.04	67.7665	28.96	51.9036	10.4	7.74112	68	73.4772	9.28	7.86802
		82.3045	19.52	32.1066	12.32	20.1777	16.96	33.8832	18.88	36.0406	20.16	36.6751	12.32	21.1929	13.92	28.5533	17.44	30.0761	11.36	17.5127	16.32	31.9797	8.96	8.12183	19.04	33.7563	21.12	30.33	22.72	35.4061	20.16	33.3756	11.52	20.8122	8.64	6.85279	30.08	44.9239	9.12	7.74112
		27.4348	11.04	13.9594	9.6	9.77157	10.72	13.8325	10.08	14.5939	10.08	14.5939	9.6	8.75634	10.08	12.1827	10.56	12.3096	9.6	9.64467	10.56	14.0863	9.28	8.12183	11.04	12.1827	10.72	12.8173	11.84	12.9442	10.08	11.802	8.48	9.77157	8	7.61421	14.24	21.066	8.8	7.74112
		9.14495	9.92	9.13706	9.44	6.9797	9.44	8.50254	8.64	7.99492	8.48	7.61421	9.28	7.74112	9.44	8.24873	9.6	8.62944	9.6	8.75634	10.08	9.39086	9.28	8.50254	9.6	8.88325	9.6	8.24873	9.12	7.86802	8.64	7.61421	8.8	6.72589	8.32	7.61421	10.72	10.6599	9.44	7.48731
		1D8
supplementary fig 5b		dilution	R105A		P93A		P109A		E307A		E88A		P89A		S96A		G98A		S99A		V102A		S113A		K200A		WT		MOCK		N310A
		1	130.086	110.441	119.484	103.48	122.636	108.353	116.905	98.8399	122.35	97.9118	120.057	103.48	117.192	98.3759	117.765	100	113.467	98.1439	122.923	102.784		93.9675	130.086	104.176	100	91.1833	1.7192	18.3295	68.4814	91.1833
		3	121.203	102.32	112.894	99.0719	107.736	103.48	102.292	93.5035	105.731	92.8074	108.023	96.2877	111.175	89.0951	110.602	91.8794	114.327	81.6705	114.9	90.0232		91.8794	128.367	106.728	97.9943	100	2.00573	5.80046	56.7335	79.1183
		9	119.198	102.32	110.029	95.3596	100.573	103.248	95.702	107.889	97.7077	104.64	104.585	97.2158	102.865	101.16	100	87.935	99.4269	91.6473	106.59	83.7587		89.5592	120.344	103.712	96.2751	90.2552	2.00573	1.85615	33.2378	61.7169
		27	110.029	109.513	98.2808	105.104	90.8309	101.16	90.5444	106.264	86.2464	99.0719	91.404	94.1995	93.9828	101.16	94.2693	83.0627	87.9656	96.0557	89.1117	82.1346		82.3666	105.444	87.935	81.0888	82.5986	0	0	16.6189	36.4269
		81	88.8252	90.2552	79.9427	90.9513	71.3467	87.935	72.2063	75.406	74.4986	76.3341	71.9198	70.5336	77.3639	76.5661	69.6275	69.1415	65.043	71.9257	63.6103	68.9095		61.7169	82.5215	80.2784	55.8739	66.5893	2.00573	7.65661	10.3152	25.7541
		243	66.1891	69.3735	61.8911	66.1253	48.4241	58.4687	60.1719	58.7007	51.0029	55.4524	61.0315	62.413	68.7679	74.0139	56.1605	69.6056	48.9971	61.0209	48.1375	54.0603		48.0278	60.4585	60.5568	32.9513	48.7239	3.43839	9.51276	12.3209	16.7053
		729	55.3009	55.9165	49.2837	48.4919	39.5415	45.2436	49.2837	38.2831	38.9685	41.0673	49.8567	54.7564	65.3295	61.2529	42.4069	48.2599	38.6819	48.4919	34.957	49.884		42.2274	42.9799	36.1949	19.1977	30.8585	7.16332	12.993	17.765	18.0974
		2187	42.1203	54.5244	46.1318	45.0116	48.1375	45.0116	54.1547	34.5708	34.957	46.4037	43.2665	42.4594	57.8797	54.5244	39.5415	41.5313	36.1032	34.8028	36.3897	38.9791		32.9466	31.2321	35.0348	24.6418	29.0023	13.1805	19.9536	37.8223	25.058
		AMMO1
		dilution	R105A		P93A		P109A		E307A		E88A		P89A		S96A		G98A		S99A		V102A		S113A		K200A		WT		MOCK		N310A
		1	134.091	103.559	125.455	94.9153	130.227	92.5424	130.455	91.8644	124.773	95.4237	126.591	94.7458	113.182	91.1864	124.091	92.2034	125.682	87.9661	128.409	94.7458		94.0678	124.545	96.9492	103.409	100	0.227273	5.76271	97.2727	101.525
		3	136.591	98.9831	126.364	94.2373	123.864	90.1695	120.227	84.2373	121.818	80.339	124.318	80.339	119.545	80.678	119.318	82.5424	119.318	85.4237	119.318	82.2034		84.0678	118.636	95.2542	101.818	93.3898	8.63636	2.71186	96.5909	94.7458
		9	129.091	95.2542	117.5	88.3051	117.045	83.3898	118.182	83.7288	114.545	79.661	119.545	82.3729	122.273	81.5254	112.955	82.8814	112.727	81.8644	111.364	85.5932		83.2203	109.773	89.1525	92.0455	85.7627	7.5	0	86.1364	90.678
		27	114.318	95.9322	105	83.0508	103.864	79.322	106.818	78.6441	101.818	74.7458	103.864	74.5763	109.318	75.0847	101.818	76.4407	95	79.322	90.9091	77.4576		74.7458	99.3182	81.8644	84.5455	77.4576	6.59091	0	66.1364	86.2712
		81	89.7727	84.0678	81.3636	74.7458	82.2727	72.7119	84.0909	66.7797	82.7273	62.0339	86.3636	64.4068	86.8182	65.5932	79.7727	71.5254	73.4091	64.4068	68.8636	62.0339		58.3051	73.4091	66.4407	60.6818	65.0847	6.81818	1.01695	31.5909	61.3559
		243	60.6818	64.9153	52.7273	56.4407	54.3182	59.8305	60.6818	43.7288	52.0455	42.8814	62.2727	50.5085	62.9545	48.6441	53.6364	53.2203	48.4091	42.7119	42.7273	41.1864		36.1017	47.2727	45.0847	32.0455	42.8814	7.5	2.37288	11.3636	26.6102
		729	39.3182	47.7966	36.5909	42.7119	36.5909	48.3051	38.6364	30.678	34.7727	26.2712	40.9091	36.2712	41.1364	29.661	32.5	34.4068	30.4545	24.7458	27.7273	23.0509		21.3559	31.3636	27.2881	16.3636	23.2203	9.09091	7.11864	9.09091	11.8644
		2187	36.1364	37.2881	32.7273	30.1695	30.2273	34.9153	34.0909	22.0339	33.6364	15.7627	34.5455	26.7797	33.8636	19.1525	31.5909	26.1017	23.8636	18.1356	27.5	14.4068		19.4915	22.5	24.2373	15.6818	17.1186	12.0455	12.7119	10.2273	11.8644
		1D8
supplementary fig 5c			6.25 nM	12.5nM	25nM	50nM	100nM								supplementary fig 5d			AMMO1		1.5625 nM	3.125 nM	6.25 nM	12.5 nM	25 nM
		-0.10001	0	0	0	0	0												0	0	0	0	0	0
		0	0	0	0	0	0												0.100006	0	0	0	0	0
		0.100006	0	0	0	0	0												0.199997	0.057299	0.115113	0.230376	0.458815	0.909843
		0.199997	0.127332	0.273452	0.572915	1.17195	2.45865												0.300003	0.114604	0.230235	0.460749	0.917551	1.81924
		0.300003	0.254605	0.546749	1.1454	2.34256	4.91262												0.400009	0.171906	0.345346	0.691084	1.37614	2.72804
		0.399994	0.381779	0.819809	1.71727	3.51148	7.36117												0.5	0.229196	0.460429	0.921346	1.83451	3.63612
		0.5	0.508893	1.09272	2.28871	4.67907	9.80506												0.600006	0.286493	0.575521	1.1516	2.2928	4.54376
		0.600006	0.635928	1.36543	2.85964	5.84514	12.2439												0.699997	0.343779	0.690585	1.38179	2.75087	5.45066
		0.699997	0.762865	1.6379	3.42996	7.00953	14.6774												0.800003	0.40107	0.805656	1.61197	3.20886	6.35712
		0.800003	0.889742	1.91022	3.99984	8.17259	17.1062												0.900009	0.458359	0.920718	1.84212	3.6667	7.26299
		0.899994	1.01652	2.1823	4.56913	9.33397	19.5297												1	0.515636	1.03575	2.07219	4.12433	8.16813
		1	1.14324	2.45423	5.13798	10.494	21.9486												1.10001	0.57292	1.15079	2.30226	4.58187	9.07283
		1.10001	1.26988	2.72596	5.70631	11.6526	24.3624												1.2	0.630192	1.26581	2.53226	5.0392	9.9768
		1.2	1.39642	2.99746	6.27405	12.8095	26.771												1.3	0.68747	1.38083	2.76225	5.49645	10.8803
		1.3	1.52291	3.26881	6.84135	13.965	29.1749												1.40001	0.744745	1.49584	2.9922	5.95355	11.7833
		1.39999	1.64929	3.53992	7.40805	15.1189	31.5736												1.5	0.80201	1.61083	3.22208	6.41043	12.6855
		1.5	1.77562	3.81087	7.97432	16.2715	33.9676												1.60001	0.85928	1.72582	3.45196	6.86723	13.5872
		1.60001	1.90186	4.08163	8.54008	17.4225	36.3567												1.7	0.916538	1.84078	3.68177	7.32382	14.4883
		1.7	2.02801	4.35216	9.10524	18.5719	38.7405												1.8	0.973803	1.95576	3.91157	7.78032	15.3888
		1.8	2.1541	4.62253	9.66997	19.72	41.1198												1.90001	1.03106	2.07072	4.14134	8.23668	16.2889
		1.89999	2.2801	4.89267	10.2341	20.8665	43.4938												2	1.08832	2.18566	4.37103	8.69282	17.1881
		2	2.40603	5.16266	10.7978	22.0116	45.8633												2.10001	1.14557	2.3006	4.60072	9.14888	18.087
		2.10001	2.53188	5.43245	11.361	23.1552	48.2279												2.2	1.20282	2.41551	4.83033	9.60472	18.9851
		2.2	2.65764	5.70201	11.9236	24.2972	50.5872												2.3	1.26007	2.53044	5.05995	10.0605	19.8827
		2.3	2.78334	5.97142	12.4858	25.4379	52.9421												2.40001	1.31732	2.64535	5.28952	10.5161	20.7798
		2.39999	2.90894	6.24059	13.0473	26.5769	55.2917												2.5	1.37456	2.76024	5.51902	10.9715	21.6761
		2.5	3.03448	6.50961	13.6085	27.7146	57.6369												2.60001	1.4318	2.87513	5.74852	11.4268	22.572
		2.60001	3.15995	6.77843	14.1691	28.8509	59.9771												2.7	1.48903	2.99	5.97795	11.8819	23.4672
		2.7	3.28532	7.04703	14.7292	29.9855	62.3122												2.8	1.54627	3.10487	6.20737	12.3369	24.3619
		2.8	3.41062	7.31547	15.2888	31.1188	64.6429												2.90001	1.6035	3.21973	6.43676	12.7918	25.2561
		2.89999	3.53583	7.58368	15.8478	32.2505	66.9684												3	1.66073	3.33457	6.66607	13.2464	26.1495
		3	3.66099	7.85173	16.4064	33.3808	69.2894												3.10001	1.71796	3.44941	6.89538	13.701	27.0425
		3.10001	3.78606	8.1196	16.9645	34.5097	71.6056												3.2	1.77518	3.56423	7.12461	14.1554	27.9347
		3.2	3.91104	8.38723	17.522	35.637	73.9167												3.3	1.8324	3.67905	7.35385	14.6097	28.8265
		3.3	4.03596	8.65471	18.0791	36.763	76.2233												3.40001	1.88962	3.79387	7.58304	15.0638	29.7177
		3.39999	4.16078	8.92196	18.6356	37.8873	78.5249												3.5	1.94684	3.90866	7.81216	15.5177	30.6082
		3.5	4.28554	9.18905	19.1916	39.0104	80.822												3.60001	2.00405	4.02345	8.04128	15.9715	31.4983
		3.60001	4.41023	9.45596	19.7472	40.132	83.1144												3.7	2.06126	4.13822	8.27033	16.4251	32.3876
		3.7	4.53482	9.72263	20.3022	41.252	85.4016												3.8	2.11847	4.25299	8.49937	16.8787	33.2765
		3.8	4.65935	9.98916	20.8567	42.3707	87.6845												3.90001	2.17568	4.36776	8.72838	17.3321	34.1648
		3.89999	4.78378	10.2554	21.4107	43.4877	89.9624												4	2.23287	4.48249	8.95731	17.7852	35.0523
		4	4.90816	10.5216	21.9642	44.6035	92.2358												4.10001	2.29008	4.59724	9.18624	18.2383	35.9395
		4.10001	5.03245	10.7875	22.5173	45.7179	94.5046												4.2	2.34727	4.71196	9.4151	18.6912	36.8259
		4.2	5.15666	11.0533	23.0697	46.8306	96.7683												4.3	2.40447	4.82668	9.64395	19.144	37.7118
		4.3	5.2808	11.3188	23.6217	47.9421	99.0276												4.40001	2.46166	4.9414	9.87276	19.5966	38.5972
		4.39999	5.40485	11.5842	24.1732	49.0519	101.282												4.5	2.51885	5.05609	10.1015	20.0491	39.4819
		4.5	5.52884	11.8493	24.7242	50.1605	103.532												4.60001	2.57604	5.17078	10.3302	20.5014	40.3661
		4.60001	5.65275	12.1143	25.2747	51.2676	105.777												4.7	2.63321	5.28545	10.5589	20.9535	41.2495
		4.7	5.77656	12.3791	25.8247	52.3732	108.018												4.8	2.6904	5.40013	10.7876	21.4056	42.1326
		4.8	5.90032	12.6437	26.3742	53.4774	110.254												4.90001	2.74758	5.51479	11.0162	21.8575	43.015
		4.89999	6.02398	12.9081	26.9231	54.5801	112.485												5	2.80475	5.62943	11.2447	22.3092	43.8968
		5	6.14759	13.1723	27.4717	55.6815	114.712												5.10001	2.86193	5.74408	11.4733	22.7608	44.7781
		5.10001	6.27112	13.4364	28.0197	56.7814	116.934												5.2	2.91909	5.85869	11.7018	23.2122	45.6586
		5.2	6.39455	13.7002	28.5671	57.8798	119.151												5.3	2.97627	5.97332	11.9302	23.6635	46.5387
		5.3	6.51792	13.9639	29.1142	58.9769	121.364												5.40001	3.03343	6.08794	12.1587	24.1147	47.4183
		5.39999	6.6412	14.2273	29.6606	60.0724	123.572												5.5	3.09059	6.20253	12.3871	24.5656	48.2971
		5.5	6.76442	14.4906	30.2066	61.1667	125.776												5.60001	3.14776	6.31712	12.6154	25.0165	49.1755
		5.60001	6.88756	14.7537	30.7522	62.2595	127.975												5.7	3.20491	6.43169	12.8437	25.4671	50.0531
		5.7	7.01061	15.0166	31.2971	63.3508	130.169												5.8	3.26207	6.54627	13.072	25.9177	50.9303
		5.8	7.1336	15.2793	31.8417	64.4408	132.359												5.90001	3.31922	6.66084	13.3002	26.3681	51.8069
		5.89999	7.25649	15.5418	32.3856	65.5292	134.544												6	3.37636	6.77538	13.5284	26.8183	52.6829
		6	7.37933	15.8042	32.9292	66.6163	136.726												6.10001	3.43351	6.88992	13.7566	27.2684	53.5583
		6.10001	7.50209	16.0663	33.4723	67.7021	138.902												6.2	3.49065	7.00444	13.9847	27.7183	54.433
		6.2	7.62476	16.3283	34.0147	68.7863	141.074												6.3	3.5478	7.11897	14.2128	28.1682	55.3073
		6.3	7.74736	16.59	34.5568	69.8692	143.241												6.40001	3.60494	7.23349	14.4408	28.6178	56.181
		6.39999	7.86988	16.8516	35.0983	70.9506	145.404												6.5	3.66207	7.34798	14.6688	29.0673	57.054
		6.5	7.99233	17.113	35.6394	72.0307	147.562												6.60001	3.71921	7.46248	14.8968	29.5167	57.9266
		6.60001	8.11471	17.3742	36.18	73.1094	149.716												6.7	3.77633	7.57695	15.1247	29.9658	58.7984
		6.7	8.237	17.6352	36.72	74.1865	151.865												6.8	3.83346	7.69143	15.3526	30.4149	59.6698
		6.8	8.35922	17.8961	37.2596	75.2624	154.01												6.90001	3.89059	7.80589	15.5805	30.8639	60.5406
		6.89999	8.48135	18.1567	37.7986	76.3368	156.15												7	3.94771	7.92033	15.8083	31.3126	61.4107
		7	8.60343	18.4171	38.3372	77.4099	158.286												7.10001	4.00483	8.03478	16.036	31.7613	62.2803
		7.10001	8.72543	18.6774	38.8754	78.4816	160.418												7.2	4.06194	8.1492	16.2638	32.2097	63.1493
		7.2	8.84733	18.9375	39.4129	79.5518	162.545												7.3	4.11906	8.26363	16.4915	32.658	64.0177
		7.3	8.96918	19.1974	39.9501	80.6207	164.667												7.40001	4.17618	8.37805	16.7192	33.1062	64.8856
		7.39999	9.09093	19.4571	40.4867	81.6881	166.786												7.5	4.23328	8.49244	16.9468	33.5542	65.7528
		7.5	9.21263	19.7166	41.0228	82.7542	168.899												7.60001	4.29039	8.60684	17.1744	34.0021	66.6195
		7.60001	9.33424	19.976	41.5585	83.819	171.009												7.7	4.34749	8.72121	17.4019	34.4498	67.4856
		7.7	9.45577	20.2351	42.0936	84.8822	173.114												7.8	4.40459	8.83559	17.6294	34.8974	68.3511
		7.8	9.57724	20.4941	42.6284	85.9442	175.214												7.90001	4.4617	8.94996	17.8569	35.3449	69.2161
		7.89999	9.69861	20.7528	43.1625	87.0046	177.31												8	4.51879	9.0643	18.0843	35.7921	70.0804
		8	9.81993	21.0114	43.6962	88.0638	179.403												8.10001	4.57588	9.17865	18.3117	36.2393	70.9442
		8.10001	9.94117	21.2699	44.2295	89.1217	181.49												8.2	4.63297	9.29298	18.5391	36.6862	71.8073
		8.2	10.0623	21.5281	44.7622	90.178	183.573												8.3	4.69006	9.40731	18.7664	37.1331	72.67
		8.3	10.1834	21.7861	45.2944	91.2331	185.652												8.40001	4.74715	9.52163	18.9937	37.5798	73.5321
		8.39999	10.3044	22.0439	45.8262	92.2866	187.726												8.5	4.80423	9.63592	19.2209	38.0263	74.3935
		8.5	10.4253	22.3016	46.3575	93.339	189.797												8.60001	4.86131	9.75022	19.4482	38.4727	75.2544
		8.60001	10.5462	22.5591	46.8883	94.3899	191.863												8.7	4.91838	9.86449	19.6753	38.919	76.1146
		8.7	10.667	22.8164	47.4186	95.4394	193.924												8.8	4.97546	9.97877	19.9025	39.3651	76.9744
		8.8	10.7877	23.0735	47.9484	96.4876	195.981												8.90001	5.03254	10.093	20.1296	39.8111	77.8336
		8.89999	10.9083	23.3304	48.4777	97.5343	198.034												9	5.0896	10.2073	20.3566	40.2568	78.6921
		9	11.0289	23.5872	49.0066	98.5798	200.083												9.10001	5.14667	10.3215	20.5836	40.7025	79.5501
		9.10001	11.1494	23.8438	49.535	99.624	202.127												9.2	5.20373	10.4358	20.8106	41.148	80.4074
		9.2	11.2698	24.1001	50.0628	100.667	204.167												9.3	5.26079	10.55	21.0375	41.5934	81.2643
		9.3	11.3901	24.3563	50.5903	101.708	206.203												9.40001	5.31785	10.6642	21.2645	42.0386	82.1206
		9.39999	11.5104	24.6123	51.1172	102.748	208.234												9.5	5.37491	10.7784	21.4913	42.4836	82.9762
		9.5	11.6305	24.8681	51.6437	103.787	210.262												9.60001	5.43196	10.8926	21.7182	42.9286	83.8313
		9.60001	11.7507	25.1238	52.1697	104.824	212.285												9.7	5.48901	11.0068	21.9449	43.3733	84.6857
		9.7	11.8707	25.3792	52.6951	105.86	214.303												9.8	5.54606	11.121	22.1717	43.818	85.5397
		9.8	11.9906	25.6345	53.2201	106.894	216.318												9.90001	5.60311	11.2351	22.3984	44.2625	86.3931
		9.89999	12.1105	25.8895	53.7446	107.928	218.328												10	5.66014	11.3493	22.6251	44.7068	87.2458
		10	12.2303	26.1445	54.2687	108.96	220.335												10.1	5.71719	11.4634	22.8517	45.151	88.0981
		10.1	12.3501	26.3992	54.7923	109.99	222.337												10.2	5.77422	11.5776	23.0783	45.595	88.9496
		10.2	12.4697	26.6537	55.3154	111.019	224.334												10.3	5.83126	11.6917	23.3049	46.0389	89.8007
		10.3	12.5893	26.9081	55.838	112.047	226.328												10.4	5.88829	11.8058	23.5314	46.4826	90.6512
		10.4	12.7088	27.1622	56.3601	113.074	228.317												10.5	5.94532	11.9199	23.7579	46.9262	91.501
		10.5	12.8283	27.4163	56.8818	114.099	230.303												10.6	6.00235	12.034	23.9844	47.3697	92.3504
		10.6	12.9476	27.6701	57.4031	115.123	232.284												10.7	6.05936	12.1481	24.2108	47.8129	93.199
		10.7	13.0669	27.9237	57.9237	116.145	234.261												10.8	6.11639	12.2622	24.4371	48.2561	94.0472
		10.8	13.1861	28.1771	58.444	117.166	236.234												10.9	6.17341	12.3762	24.6635	48.6991	94.8948
		10.9	13.3052	28.4304	58.9637	118.186	238.202												11	6.23042	12.4903	24.8898	49.1419	95.7418
		11	13.4243	28.6835	59.4831	119.205	240.167												11.1	6.28744	12.6043	25.1161	49.5847	96.5882
		11.1	13.5433	28.9364	60.0019	120.222	242.128												11.2	6.34444	12.7184	25.3423	50.0272	97.434
		11.2	13.6622	29.1891	60.5202	121.238	244.084												11.3	6.40146	12.8324	25.5685	50.4696	98.2793
		11.3	13.7811	29.4416	61.0381	122.252	246.036												11.4	6.45846	12.9464	25.7946	50.9119	99.124
		11.4	13.8998	29.694	61.5555	123.265	247.984												11.5	6.51546	13.0604	26.0207	51.354	99.9681
		11.5	14.0185	29.9461	62.0724	124.277	249.929												11.6	6.57246	13.1744	26.2468	51.796	100.812
		11.6	14.1372	30.1981	62.5889	125.288	251.869												11.7	6.62946	13.2884	26.4728	52.2378	101.655
		11.7	14.2557	30.4499	63.1049	126.297	253.804												11.8	6.68645	13.4024	26.6988	52.6795	102.497
		11.8	14.3742	30.7016	63.6204	127.305	255.736												11.9	6.74345	13.5164	26.9248	53.121	103.339
		11.9	14.4925	30.953	64.1354	128.312	257.664												12	6.80043	13.6303	27.1507	53.5624	104.18
		12	14.6109	31.2043	64.65	129.317	259.588												12.1	6.85742	13.7443	27.3766	54.0036	105.021
		12.1	14.7291	31.4554	65.1641	130.321	261.508												12.2	6.9144	13.8582	27.6024	54.4447	105.861
		12.2	14.8473	31.7063	65.6777	131.323	263.423												12.3	6.97139	13.9721	27.8282	54.8856	106.7
		12.3	14.9654	31.957	66.1909	132.325	265.335												12.4	7.02837	14.0861	28.054	55.3264	107.539
		12.4	15.0834	32.2075	66.7036	133.325	267.243												12.5	7.08534	14.1999	28.2797	55.767	108.377
		12.5	15.2014	32.4579	67.2158	134.324	269.146												12.6	7.14231	14.3139	28.5054	56.2076	109.215
		12.6	15.3193	32.7081	67.7276	135.321	271.046												12.7	7.19928	14.4277	28.7311	56.6479	110.052
		12.7	15.4371	32.9581	68.2389	136.317	272.942												12.8	7.25625	14.5416	28.9567	57.0881	110.889
		12.8	15.5548	33.2079	68.7497	137.312	274.833												12.9	7.31322	14.6555	29.1823	57.5282	111.725
		12.9	15.6725	33.4575	69.2601	138.305	276.721												13	7.37018	14.7693	29.4078	57.968	112.561
		13	15.7901	33.707	69.77	139.298	278.605												13.1	7.42714	14.8832	29.6333	58.4078	113.396
		13.1	15.9076	33.9563	70.2794	140.289	280.485												13.2	7.48409	14.997	29.8588	58.8474	114.23
		13.2	16.0251	34.2054	70.7884	141.278	282.36												13.3	7.54105	15.1109	30.0842	59.2869	115.064
		13.3	16.1424	34.4544	71.2969	142.267	284.232												13.4	7.59801	15.2247	30.3096	59.7262	115.897
		13.4	16.2597	34.7031	71.8049	143.254	286.1												13.5	7.65495	15.3385	30.535	60.1653	116.729
		13.5	16.3769	34.9517	72.3125	144.239	287.964												13.6	7.7119	15.4523	30.7603	60.6044	117.561
		13.6	16.4941	35.2001	72.8196	145.224	289.825												13.7	7.76884	15.5661	30.9856	61.0432	118.393
		13.7	16.6112	35.4483	73.3262	146.207	291.681												13.8	7.82578	15.6799	31.2108	61.482	119.224
		13.8	16.7282	35.6963	73.8324	147.189	293.533												13.9	7.88273	15.7936	31.436	61.9206	120.054
		13.9	16.8451	35.9442	74.3381	148.169	295.381												14	7.93966	15.9074	31.6612	62.359	120.884
		14	16.962	36.1919	74.8434	149.149	297.226												14.1	7.99659	16.0211	31.8863	62.7973	121.713
		14.1	17.0788	36.4394	75.3482	150.127	299.067												14.2	8.05352	16.1349	32.1114	63.2354	122.542
		14.2	17.1955	36.6867	75.8525	151.103	300.903												14.3	8.11045	16.2486	32.3364	63.6734	123.37
		14.3	17.3121	36.9338	76.3564	152.079	302.736												14.4	8.16738	16.3623	32.5615	64.1113	124.197
		14.4	17.4287	37.1808	76.8598	153.053	304.565												14.5	8.22429	16.476	32.7864	64.5489	125.024
		14.5	17.5452	37.4276	77.3628	154.026	306.39												14.6	8.28122	16.5897	33.0114	64.9865	125.85
		14.6	17.6616	37.6742	77.8653	154.998	308.212												14.7	8.33813	16.7034	33.2363	65.4239	126.676
		14.7	17.778	37.9206	78.3673	155.968	310.029												14.8	8.39505	16.8171	33.4611	65.8612	127.501
		14.8	17.8942	38.1669	78.8689	156.937	311.843												14.9	8.45196	16.9308	33.686	66.2983	128.326
		14.9	18.0104	38.413	79.37	157.905	313.652												15	8.50887	17.0444	33.9107	66.7352	129.15
		15	18.1266	38.6589	79.8706	158.872	315.459												15.1	8.56578	17.1581	34.1355	67.1721	129.973
		15.1	18.2427	38.9046	80.3709	159.837	317.261												15.2	8.62268	17.2717	34.3602	67.6087	130.796
		15.2	18.3586	39.1502	80.8706	160.801	319.059												15.3	8.67958	17.3854	34.5849	68.0452	131.618
		15.3	18.4746	39.3956	81.3699	161.764	320.854												15.4	8.73648	17.499	34.8095	68.4816	132.44
		15.4	18.5904	39.6407	81.8687	162.725	322.644												15.5	8.79337	17.6126	35.0341	68.9178	133.261
		15.5	18.7062	39.8858	82.3671	163.685	324.432												15.6	8.85027	17.7262	35.2587	69.3539	134.082
		15.6	18.8219	40.1306	82.865	164.645	326.215												15.7	8.90716	17.8398	35.4832	69.7898	134.902
		15.7	18.9375	40.3753	83.3624	165.602	327.994												15.8	8.96405	17.9534	35.7077	70.2256	135.721
		15.8	19.053	40.6198	83.8595	166.559	329.77												15.9	9.02094	18.067	35.9321	70.6613	136.54
		15.9	19.1685	40.8641	84.356	167.514	331.542												16	9.07781	18.1805	36.1565	71.0968	137.358
		16	19.284	41.1082	84.8521	168.468	333.31												16.1	9.1347	18.2941	36.3809	71.5321	138.176
		16.1	19.3993	41.3522	85.3478	169.421	335.075												16.2	9.19157	18.4076	36.6052	71.9673	138.993
		16.2	19.5145	41.596	85.843	170.372	336.836												16.3	9.24845	18.5211	36.8295	72.4024	139.81
		16.3	19.6298	41.8396	86.3377	171.322	338.593												16.4	9.30532	18.6347	37.0538	72.8373	140.626
		16.4	19.7449	42.0831	86.832	172.271	340.346												16.5	9.36219	18.7482	37.278	73.272	141.441
		16.5	19.8599	42.3263	87.3258	173.219	342.096												16.6	9.41906	18.8617	37.5022	73.7067	142.256
		16.6	19.9749	42.5694	87.8193	174.166	343.842												16.7	9.47592	18.9752	37.7263	74.1411	143.071
		16.7	20.0898	42.8123	88.3122	175.111	345.584												16.8	9.53278	19.0887	37.9504	74.5754	143.884
		16.8	20.2047	43.0551	88.8047	176.055	347.323												16.9	9.58964	19.2021	38.1745	75.0096	144.697
		16.9	20.3194	43.2976	89.2966	176.998	349.058												17	9.64649	19.3156	38.3985	75.4436	145.51
		17	20.4341	43.54	89.7883	177.939	350.789												17.1	9.70335	19.4291	38.6225	75.8775	146.322
		17.1	20.5488	43.7823	90.2794	178.88	352.517												17.2	9.76019	19.5425	38.8465	76.3112	147.133
		17.2	20.6633	44.0243	90.7701	179.819	354.24												17.3	9.81705	19.6559	39.0704	76.7448	147.944
		17.3	20.7778	44.2662	91.2603	180.756	355.961												17.4	9.87389	19.7694	39.2943	77.1783	148.755
		17.4	20.8922	44.5079	91.7501	181.693	357.677												17.5	9.93073	19.8828	39.5181	77.6115	149.564
		17.5	21.0065	44.7494	92.2394	182.628	359.39												17.6	9.98757	19.9962	39.7419	78.0447	150.374
		17.6	21.1208	44.9908	92.7284	183.563	361.1												17.7	10.0444	20.1096	39.9657	78.4777	151.182
		17.7	21.235	45.2319	93.2168	184.495	362.806												17.8	10.1013	20.223	40.1894	78.9105	151.99
		17.8	21.3491	45.4729	93.7048	185.427	364.508												17.9	10.1581	20.3363	40.4131	79.3433	152.798
		17.9	21.4632	45.7137	94.1923	186.358	366.206												18	10.2149	20.4497	40.6368	79.7758	153.605
		18	21.5772	45.9544	94.6794	187.287	367.901												18.1	10.2717	20.5631	40.8604	80.2082	154.411
		18.1	21.6911	46.1949	95.1661	188.215	369.593												18.2	10.3285	20.6764	41.084	80.6405	155.217
		18.2	21.8049	46.4352	95.6523	189.142	371.281												18.3	10.3854	20.7897	41.3075	81.0726	156.022
		18.3	21.9187	46.6754	96.1381	190.067	372.965												18.4	10.4422	20.9031	41.531	81.5046	156.827
		18.4	22.0324	46.9153	96.6234	190.992	374.645												18.5	10.499	21.0164	41.7545	81.9364	157.631
		18.5	22.146	47.1551	97.1083	191.915	376.323												18.6	10.5558	21.1297	41.9779	82.3681	158.434
		18.6	22.2596	47.3947	97.5927	192.837	377.996												18.7	10.6126	21.243	42.2013	82.7996	159.237
		18.7	22.3731	47.6341	98.0767	193.758	379.666												18.8	10.6694	21.3563	42.4246	83.231	160.039
		18.8	22.4865	47.8734	98.5602	194.677	381.333												18.9	10.7263	21.4696	42.648	83.6623	160.841
		18.9	22.5998	48.1125	99.0433	195.595	382.995												19	10.783	21.5828	42.8712	84.0933	161.642
		19	22.7131	48.3515	99.526	196.513	384.655												19.1	10.8399	21.6961	43.0945	84.5243	162.443
		19.1	22.8263	48.5902	100.008	197.429	386.311												19.2	10.8966	21.8093	43.3177	84.955	163.243
		19.2	22.9394	48.8288	100.49	198.343	387.963												19.3	10.9534	21.9226	43.5408	85.3857	164.043
		19.3	23.0525	49.0672	100.971	199.257	389.612												19.4	11.0102	22.0358	43.764	85.8162	164.842
		19.4	23.1655	49.3055	101.452	200.169	391.257												19.5	11.067	22.149	43.987	86.2466	165.64
		19.5	23.2784	49.5435	101.933	201.08	392.899												19.6	11.1238	22.2622	44.2101	86.6768	166.438
		19.6	23.3913	49.7814	102.413	201.99	394.538												19.7	11.1806	22.3754	44.4331	87.1068	167.235
		19.7	23.504	50.0192	102.892	202.899	396.173												19.8	11.2374	22.4886	44.6561	87.5368	168.032
		19.8	23.6168	50.2567	103.371	203.806	397.804												19.9	11.2942	22.6018	44.879	87.9666	168.828
		19.9	23.7294	50.4941	103.85	204.713	399.432												20	11.3509	22.7149	45.1019	88.3962	169.624
		20	23.842	50.7313	104.328	205.618	401.057												20.1	11.4077	22.8281	45.3248	88.8257	170.419
		20.1	23.9545	50.9684	104.806	206.522	402.678												20.2	11.4645	22.9412	45.5476	89.255	171.213
		20.2	24.0669	51.2052	105.284	207.425	404.295												20.3	11.5212	23.0544	45.7704	89.6842	172.007
		20.3	24.1793	51.442	105.761	208.326	405.909												20.4	11.578	23.1675	45.9931	90.1133	172.8
		20.4	24.2916	51.6785	106.237	209.226	407.52												20.5	11.6348	23.2806	46.2158	90.5421	173.593
		20.5	24.4038	51.9149	106.713	210.126	409.128												20.6	11.6915	23.3937	46.4385	90.9709	174.385
		20.6	24.5159	52.1511	107.189	211.024	410.732												20.7	11.7483	23.5068	46.6611	91.3995	175.177
		20.7	24.628	52.3871	107.664	211.921	412.332												20.8	11.805	23.6199	46.8837	91.8279	175.968
		20.8	24.74	52.6229	108.139	212.816	413.929												20.9	11.8618	23.733	47.1063	92.2563	176.758
		20.9	24.852	52.8586	108.613	213.711	415.523												21	11.9185	23.8461	47.3288	92.6844	177.548
		21	24.9638	53.0941	109.087	214.604	417.113												21.1	11.9753	23.9591	47.5513	93.1124	178.338
		21.1	25.0756	53.3295	109.561	215.496	418.7												21.2	12.032	24.0722	47.7737	93.5403	179.126
		21.2	25.1874	53.5646	110.034	216.387	420.284												21.3	12.0888	24.1852	47.9962	93.968	179.915
		21.3	25.299	53.7997	110.506	217.277	421.864												21.4	12.1455	24.2983	48.2186	94.3957	180.702
		21.4	25.4106	54.0345	110.978	218.166	423.441												21.5	12.2022	24.4113	48.4409	94.823	181.489
		21.5	25.5221	54.2692	111.45	219.053	425.014												21.6	12.259	24.5243	48.6632	95.2504	182.276
		21.6	25.6336	54.5037	111.921	219.939	426.585												21.7	12.3157	24.6373	48.8854	95.6775	183.062
		21.7	25.745	54.738	112.392	220.824	428.151												21.8	12.3725	24.7503	49.1076	96.1045	183.847
		21.8	25.8563	54.9721	112.863	221.708	429.715												21.9	12.4292	24.8633	49.3298	96.5314	184.632
		21.9	25.9675	55.2061	113.333	222.591	431.275												22	12.4859	24.9762	49.552	96.958	185.416
		22	26.0787	55.44	113.802	223.473	432.832												22.1	12.5426	25.0892	49.7741	97.3846	186.2
		22.1	26.1898	55.6736	114.271	224.353	434.385												22.2	12.5993	25.2021	49.9961	97.811	186.983
		22.2	26.3009	55.9071	114.74	225.232	435.935												22.3	12.6561	25.3151	50.2182	98.2373	187.766
		22.3	26.4118	56.1404	115.208	226.111	437.483												22.4	12.7128	25.428	50.4402	98.6634	188.548
		22.4	26.5227	56.3736	115.676	226.988	439.026												22.5	12.7695	25.5409	50.6621	99.0894	189.329
		22.5	26.6336	56.6066	116.144	227.863	440.566												22.6	12.8262	25.6539	50.8841	99.5152	190.11
		22.6	26.7443	56.8394	116.611	228.738	442.103												22.7	12.8829	25.7667	51.1059	99.9409	190.891
		22.7	26.855	57.072	117.077	229.612	443.637												22.8	12.9396	25.8797	51.3278	100.366	191.67
		22.8	26.9657	57.3045	117.543	230.484	445.168												22.9	12.9963	25.9925	51.5496	100.792	192.45
		22.9	27.0762	57.5368	118.009	231.355	446.695												23	13.053	26.1054	51.7713	101.217	193.228
		23	27.1867	57.769	118.474	232.225	448.219												23.1	13.1097	26.2183	51.9931	101.642	194.006
		23.1	27.2971	58.001	118.939	233.094	449.74												23.2	13.1664	26.3311	52.2148	102.067	194.784
		23.2	27.4075	58.2328	119.404	233.962	451.257												23.3	13.2231	26.444	52.4364	102.492	195.561
		23.3	27.5177	58.4644	119.868	234.829	452.772												23.4	13.2797	26.5568	52.6581	102.917	196.337
		23.4	27.6279	58.6959	120.331	235.694	454.282												23.5	13.3364	26.6696	52.8796	103.341	197.113
		23.5	27.7381	58.9272	120.794	236.559	455.79												23.6	13.3931	26.7824	53.1012	103.766	197.888
		23.6	27.8482	59.1584	121.257	237.422	457.295												23.7	13.4498	26.8952	53.3227	104.19	198.663
		23.7	27.9581	59.3893	121.719	238.284	458.796												23.8	13.5064	27.008	53.5441	104.614	199.437
		23.8	28.0681	59.6202	122.181	239.145	460.295												23.9	13.5631	27.1208	53.7656	105.038	200.211
		23.9	28.1779	59.8508	122.643	240.005	461.789												24	13.6198	27.2336	53.987	105.462	200.984
		24	28.2878	60.0813	123.104	240.863	463.281												24.1	13.6765	27.3464	54.2083	105.885	201.757
		24.1	28.3975	60.3116	123.564	241.721	464.77												24.2	13.7331	27.4591	54.4296	106.309	202.529
		24.2	28.5071	60.5417	124.025	242.577	466.255												24.3	13.7898	27.5719	54.6509	106.732	203.3
		24.3	28.6167	60.7717	124.484	243.433	467.738												24.4	13.8464	27.6846	54.8722	107.155	204.071
		24.4	28.7263	61.0015	124.944	244.287	469.216												24.5	13.9031	27.7973	55.0934	107.578	204.841
		24.5	28.8357	61.2312	125.403	245.14	470.693												24.6	13.9597	27.91	55.3145	108.001	205.611
		24.6	28.9451	61.4607	125.861	245.992	472.166												24.7	14.0164	28.0227	55.5356	108.424	206.38
		24.7	29.0544	61.69	126.319	246.842	473.635												24.8	14.0731	28.1354	55.7567	108.847	207.149
		24.8	29.1637	61.9192	126.777	247.692	475.102												24.9	14.1297	28.2481	55.9778	109.269	207.917
		24.9	29.2729	62.1481	127.234	248.541	476.565												25	14.1863	28.3608	56.1988	109.691	208.684
		25	29.382	62.377	127.691	249.388	478.025												25.1	14.243	28.4735	56.4198	110.114	209.451
		25.1	29.491	62.6056	128.147	250.234	479.482												25.2	14.2996	28.5861	56.6407	110.535	210.217
		25.2	29.6	62.8341	128.603	251.079	480.936												25.3	14.3562	28.6988	56.8616	110.957	210.983
		25.3	29.7089	63.0625	129.059	251.923	482.387												25.4	14.4129	28.8114	57.0825	111.379	211.748
		25.4	29.8178	63.2906	129.514	252.766	483.835												25.5	14.4695	28.924	57.3033	111.801	212.513
		25.5	29.9265	63.5186	129.969	253.608	485.28												25.6	14.5261	29.0367	57.5241	112.222	213.277
		25.6	30.0353	63.7465	130.423	254.449	486.721												25.7	14.5828	29.1492	57.7448	112.644	214.041
		25.7	30.1439	63.9741	130.877	255.289	488.16												25.8	14.6394	29.2618	57.9656	113.065	214.804
		25.8	30.2525	64.2017	131.331	256.127	489.595												25.9	14.696	29.3744	58.1863	113.486	215.566
		25.9	30.361	64.429	131.784	256.964	491.028												26	14.7526	29.487	58.4069	113.907	216.328
		26	30.4694	64.6562	132.236	257.801	492.457												26.1	14.8092	29.5996	58.6275	114.327	217.089
		26.1	30.5778	64.8832	132.689	258.636	493.883												26.2	14.8658	29.7121	58.8481	114.748	217.85
		26.2	30.6861	65.1101	133.14	259.47	495.306												26.3	14.9224	29.8247	59.0686	115.168	218.61
		26.3	30.7943	65.3367	133.592	260.303	496.727												26.4	14.9791	29.9372	59.2891	115.589	219.37
		26.4	30.9025	65.5633	134.043	261.135	498.144												26.5	15.0357	30.0498	59.5095	116.009	220.129
		26.5	31.0106	65.7896	134.493	261.966	499.558												26.6	15.0923	30.1623	59.73	116.429	220.888
		26.6	31.1186	66.0159	134.944	262.796	500.969												26.7	15.1489	30.2748	59.9503	116.849	221.646
		26.7	31.2266	66.2419	135.393	263.624	502.377												26.8	15.2055	30.3873	60.1707	117.268	222.403
		26.8	31.3345	66.4678	135.843	264.452	503.782												26.9	15.2621	30.4998	60.391	117.688	223.16
		26.9	31.4423	66.6935	136.291	265.278	505.184												27	15.3186	30.6122	60.6112	118.107	223.917
		27	31.5501	66.919	136.74	266.103	506.583												27.1	15.3752	30.7247	60.8315	118.527	224.672
		27.1	31.6578	67.1444	137.188	266.928	507.979												27.2	15.4318	30.8372	61.0516	118.946	225.428
		27.2	31.7654	67.3696	137.636	267.751	509.372												27.3	15.4884	30.9496	61.2718	119.365	226.182
		27.3	31.873	67.5947	138.083	268.573	510.762												27.4	15.545	31.0621	61.4919	119.784	226.936
		27.4	31.9805	67.8196	138.53	269.394	512.149												27.5	15.6015	31.1745	61.712	120.202	227.69
		27.5	32.0879	68.0443	138.976	270.214	513.533												27.6	15.6581	31.2869	61.932	120.621	228.443
		27.6	32.1953	68.2689	139.422	271.032	514.914												27.7	15.7147	31.3993	62.152	121.039	229.195
		27.7	32.3025	68.4933	139.868	271.85	516.293												27.8	15.7713	31.5117	62.372	121.458	229.947
		27.8	32.4098	68.7176	140.313	272.667	517.668												27.9	15.8278	31.6241	62.5919	121.876	230.699
		27.9	32.5169	68.9417	140.758	273.482	519.04												28	15.8844	31.7365	62.8118	122.294	231.449
		28	32.624	69.1656	141.202	274.297	520.409												28.1	15.941	31.8489	63.0316	122.712	232.2
		28.1	32.7311	69.3894	141.647	275.11	521.776												28.2	15.9975	31.9612	63.2514	123.129	232.949
		28.2	32.838	69.613	142.09	275.922	523.139												28.3	16.0541	32.0736	63.4712	123.547	233.698
		28.3	32.9449	69.8365	142.533	276.734	524.5												28.4	16.1106	32.1859	63.691	123.964	234.447
		28.4	33.0517	70.0597	142.976	277.544	525.857												28.5	16.1672	32.2983	63.9107	124.381	235.195
		28.5	33.1585	70.2829	143.418	278.353	527.212												28.6	16.2237	32.4106	64.1303	124.798	235.943
		28.6	33.2652	70.5058	143.86	279.161	528.564												28.7	16.2802	32.5229	64.3499	125.215	236.69
		28.7	33.3718	70.7286	144.302	279.968	529.913												28.8	16.3368	32.6352	64.5695	125.632	237.436
		28.8	33.4784	70.9513	144.743	280.774	531.259												28.9	16.3933	32.7475	64.7891	126.049	238.182
		28.9	33.5849	71.1737	145.184	281.579	532.602												29	16.4499	32.8598	65.0086	126.465	238.927
		29	33.6913	71.3961	145.624	282.382	533.942												29.1	16.5064	32.9721	65.2281	126.882	239.672
		29.1	33.7976	71.6183	146.064	283.185	535.28												29.2	16.5629	33.0843	65.4475	127.298	240.416
		29.2	33.9039	71.8402	146.504	283.987	536.614												29.3	16.6195	33.1966	65.6669	127.714	241.16
		29.3	34.0102	72.0621	146.943	284.787	537.946												29.4	16.676	33.3088	65.8863	128.13	241.903
		29.4	34.1163	72.2837	147.381	285.587	539.274												29.5	16.7325	33.421	66.1056	128.546	242.645
		29.5	34.2224	72.5053	147.82	286.385	540.6												29.6	16.789	33.5333	66.3249	128.961	243.387
		29.6	34.3285	72.7267	148.258	287.183	541.923												29.7	16.8455	33.6455	66.5441	129.377	244.129
		29.7	34.4344	72.9479	148.695	287.979	543.244												29.8	16.9021	33.7577	66.7634	129.792	244.869
		29.8	34.5403	73.1689	149.132	288.774	544.561												29.9	16.9586	33.8699	66.9825	130.208	245.61
		29.9	34.6461	73.3898	149.569	289.568	545.875												30	17.0151	33.9821	67.2017	130.623	246.35
		30	34.7519	73.6105	150.006	290.362	547.187												30.1	17.0716	34.0942	67.4208	131.037	247.089
		30.1	34.8576	73.8311	150.441	291.154	548.496												30.2	17.1281	34.2064	67.6398	131.452	247.827
		30.2	34.9633	74.0515	150.877	291.945	549.802												30.3	17.1846	34.3186	67.8588	131.867	248.565
		30.3	35.0688	74.2717	151.312	292.735	551.106												30.4	17.2411	34.4307	68.0778	132.281	249.303
		30.4	35.1743	74.4918	151.747	293.524	552.406												30.5	17.2976	34.5428	68.2968	132.696	250.04
		30.5	35.2797	74.7117	152.181	294.312	553.704												30.6	17.3541	34.655	68.5157	133.11	250.777
		30.6	35.3851	74.9315	152.615	295.099	554.999												30.7	17.4106	34.7671	68.7345	133.524	251.512
		30.7	35.4904	75.1511	153.048	295.885	556.291												30.8	17.4671	34.8792	68.9534	133.938	252.248
		30.8	35.5957	75.3706	153.482	296.67	557.58												30.9	17.5236	34.9913	69.1722	134.352	252.983
		30.9	35.7008	75.5899	153.914	297.453	558.867												31	17.58	35.1034	69.391	134.765	253.717
		31	35.806	75.809	154.347	298.236	560.15												31.1	17.6365	35.2154	69.6097	135.179	254.451
		31.1	35.911	76.028	154.779	299.018	561.432												31.2	17.693	35.3275	69.8284	135.592	255.184
		31.2	36.016	76.2468	155.21	299.798	562.71												31.3	17.7495	35.4396	70.047	136.005	255.917
		31.3	36.1209	76.4655	155.641	300.578	563.985												31.4	17.806	35.5516	70.2656	136.418	256.649
		31.4	36.2257	76.684	156.072	301.357	565.258												31.5	17.8624	35.6636	70.4842	136.831	257.38
		31.5	36.3305	76.9023	156.502	302.134	566.528												31.6	17.9189	35.7757	70.7027	137.244	258.111
		31.6	36.4352	77.1206	156.932	302.911	567.795												31.7	17.9753	35.8877	70.9212	137.657	258.841
		31.7	36.5399	77.3386	157.362	303.686	569.06												31.8	18.0318	35.9997	71.1397	138.069	259.572
		31.8	36.6445	77.5565	157.791	304.461	570.322												31.9	18.0883	36.1117	71.3581	138.482	260.301
		31.9	36.749	77.7742	158.22	305.234	571.581												32	18.1447	36.2237	71.5765	138.894	261.03
		32	36.8534	77.9917	158.648	306.007	572.837												32.1	18.2012	36.3357	71.7949	139.306	261.758
		32.1	36.9578	78.2092	159.076	306.778	574.091												32.2	18.2576	36.4476	72.0132	139.718	262.486
		32.2	37.0621	78.4264	159.504	307.548	575.342												32.3	18.3141	36.5596	72.2314	140.129	263.213
		32.3	37.1664	78.6435	159.931	308.318	576.591												32.4	18.3705	36.6715	72.4497	140.541	263.939
		32.4	37.2706	78.8604	160.357	309.086	577.836												32.5	18.427	36.7835	72.6679	140.952	264.665
		32.5	37.3747	79.0772	160.784	309.853	579.079												32.6	18.4834	36.8954	72.886	141.364	265.391
		32.6	37.4788	79.2939	161.21	310.62	580.319												32.7	18.5399	37.0073	73.1042	141.775	266.116
		32.7	37.5828	79.5103	161.636	311.385	581.557												32.8	18.5963	37.1192	73.3222	142.186	266.84
		32.8	37.6867	79.7266	162.061	312.149	582.792												32.9	18.6527	37.2311	73.5403	142.597	267.564
		32.9	37.7906	79.9428	162.486	312.913	584.024												33	18.7092	37.343	73.7583	143.007	268.288
		33	37.8944	80.1588	162.91	313.675	585.254												33.1	18.7656	37.4549	73.9763	143.418	269.01
		33.1	37.9981	80.3746	163.334	314.436	586.481												33.2	18.822	37.5668	74.1942	143.828	269.733
		33.2	38.1018	80.5903	163.758	315.196	587.705												33.3	18.8784	37.6786	74.4121	144.239	270.454
		33.3	38.2054	80.8058	164.181	315.956	588.927												33.4	18.9349	37.7905	74.63	144.649	271.176
		33.4	38.309	81.0212	164.604	316.714	590.146												33.5	18.9913	37.9023	74.8478	145.059	271.896
		33.5	38.4124	81.2364	165.026	317.471	591.362												33.6	19.0477	38.0142	75.0656	145.469	272.616
		33.6	38.5159	81.4515	165.448	318.227	592.576												33.7	19.1041	38.126	75.2833	145.879	273.336
		33.7	38.6192	81.6664	165.87	318.982	593.787												33.8	19.1605	38.2378	75.5011	146.288	274.055
		33.8	38.7225	81.8812	166.291	319.737	594.996												33.9	19.2169	38.3496	75.7187	146.698	274.773
		33.9	38.8257	82.0957	166.712	320.49	596.202												34	19.2733	38.4614	75.9364	147.107	275.491
		34	38.9289	82.3102	167.133	321.242	597.405												34.1	19.3297	38.5732	76.154	147.516	276.209
		34.1	39.032	82.5245	167.553	321.993	598.606												34.2	19.3861	38.6849	76.3715	147.925	276.925
		34.2	39.135	82.7386	167.973	322.743	599.804												34.3	19.4425	38.7967	76.5891	148.334	277.642
		34.3	39.238	82.9526	168.392	323.493	601												34.4	19.4989	38.9085	76.8066	148.743	278.357
		34.4	39.3409	83.1664	168.811	324.241	602.192												34.5	19.5553	39.0202	77.024	149.151	279.072
		34.5	39.4437	83.3801	169.23	324.988	603.383												34.6	19.6117	39.1319	77.2414	149.56	279.787
		34.6	39.5465	83.5937	169.648	325.734	604.571												34.7	19.6681	39.2436	77.4588	149.968	280.501
		34.7	39.6492	83.807	170.066	326.479	605.756												34.8	19.7245	39.3554	77.6761	150.376	281.215
		34.8	39.7518	84.0202	170.483	327.224	606.939												34.9	19.7808	39.4671	77.8934	150.784	281.928
		34.9	39.8544	84.2333	170.9	327.967	608.119												35	19.8372	39.5787	78.1107	151.192	282.64
		35	39.9569	84.4462	171.317	328.709	609.297												35.1	19.8936	39.6904	78.3279	151.6	283.352
		35.1	40.0594	84.659	171.733	329.451	610.472												35.2	19.95	39.8021	78.5451	152.007	284.064
		35.2	40.1617	84.8715	172.149	330.191	611.644												35.3	20.0063	39.9138	78.7622	152.415	284.774
		35.3	40.2641	85.084	172.565	330.93	612.814												35.4	20.0627	40.0254	78.9794	152.822	285.485
		35.4	40.3663	85.2963	172.98	331.668	613.982												35.5	20.1191	40.1371	79.1964	153.229	286.195
		35.5	40.4685	85.5084	173.395	332.406	615.147												35.6	20.1754	40.2487	79.4135	153.636	286.904
		35.6	40.5707	85.7204	173.809	333.142	616.309												35.7	20.2318	40.3603	79.6304	154.043	287.613
		35.7	40.6727	85.9322	174.223	333.878	617.469												35.8	20.2881	40.4719	79.8474	154.45	288.321
		35.8	40.7747	86.1439	174.637	334.612	618.626												35.9	20.3445	40.5836	80.0644	154.856	289.028
		35.9	40.8767	86.3554	175.05	335.345	619.781												36	20.4008	40.6951	80.2812	155.262	289.735
		36	40.9786	86.5668	175.463	336.078	620.934												36.1	20.4572	40.8067	80.4981	155.669	290.442
		36.1	41.0804	86.778	175.875	336.81	622.084												36.2	20.5135	40.9183	80.7149	156.075	291.148
		36.2	41.1821	86.9891	176.287	337.54	623.231												36.3	20.5699	41.0299	80.9317	156.481	291.853
		36.3	41.2838	87.2	176.699	338.269	624.376												36.4	20.6262	41.1414	81.1484	156.887	292.558
		36.4	41.3854	87.4107	177.111	338.998	625.519												36.5	20.6825	41.253	81.3651	157.292	293.263
		36.5	41.487	87.6214	177.522	339.726	626.659												36.6	20.7389	41.3645	81.5818	157.698	293.966
		36.6	41.5885	87.8319	177.932	340.452	627.796												36.7	20.7952	41.476	81.7984	158.103	294.67
		36.7	41.6899	88.0421	178.342	341.178	628.931												36.8	20.8515	41.5876	82.015	158.509	295.373
		36.8	41.7913	88.2523	178.752	341.903	630.064												36.9	20.9079	41.6991	82.2315	158.914	296.075
		36.9	41.8926	88.4623	179.162	342.627	631.194												37	20.9642	41.8105	82.448	159.319	296.776
		37	41.9939	88.6722	179.571	343.349	632.322												37.1	21.0205	41.922	82.6645	159.724	297.478
		37.1	42.0951	88.8819	179.98	344.071	633.447												37.2	21.0768	42.0335	82.881	160.128	298.178
		37.2	42.1962	89.0914	180.388	344.792	634.57												37.3	21.1331	42.145	83.0974	160.533	298.878
		37.3	42.2972	89.3008	180.796	345.512	635.69												37.4	21.1895	42.2564	83.3137	160.937	299.578
		37.4	42.3982	89.51	181.203	346.231	636.808												37.5	21.2458	42.3679	83.5301	161.341	300.277
		37.5	42.4991	89.7191	181.611	346.949	637.924												37.6	21.3021	42.4793	83.7464	161.745	300.975
		37.6	42.6	89.9281	182.017	347.666	639.037												37.7	21.3584	42.5907	83.9626	162.149	301.673
		37.7	42.7008	90.1369	182.424	348.382	640.148												37.8	21.4147	42.7022	84.1788	162.553	302.371
		37.8	42.8015	90.3455	182.83	349.097	641.256												37.9	21.471	42.8136	84.395	162.957	303.068
		37.9	42.9022	90.554	183.236	349.811	642.362												38	21.5273	42.925	84.6111	163.361	303.764
		38	43.0028	90.7624	183.641	350.524	643.466												38.1	21.5836	43.0364	84.8272	163.764	304.46
		38.1	43.1034	90.9706	184.046	351.237	644.567												38.2	21.6399	43.1477	85.0433	164.167	305.155
		38.2	43.2039	91.1786	184.45	351.948	645.665												38.3	21.6962	43.2591	85.2593	164.57	305.85
		38.3	43.3043	91.3865	184.855	352.659	646.762												38.4	21.7524	43.3705	85.4753	164.973	306.544
		38.4	43.4047	91.5942	185.258	353.368	647.856												38.5	21.8087	43.4818	85.6913	165.376	307.237
		38.5	43.505	91.8018	185.662	354.076	648.948												38.6	21.865	43.5932	85.9072	165.779	307.931
		38.6	43.6052	92.0093	186.065	354.784	650.037												38.7	21.9213	43.7045	86.1231	166.181	308.623
		38.7	43.7054	92.2165	186.468	355.491	651.124												38.8	21.9776	43.8158	86.3389	166.584	309.315
		38.8	43.8055	92.4237	186.87	356.196	652.208												38.9	22.0338	43.9271	86.5547	166.986	310.007
		38.9	43.9055	92.6307	187.272	356.901	653.29												39	22.0901	44.0384	86.7705	167.388	310.698
		39	44.0055	92.8375	187.674	357.605	654.37												39.1	22.1464	44.1497	86.9862	167.79	311.388
		39.1	44.1055	93.0442	188.075	358.308	655.448												39.2	22.2026	44.261	87.2019	168.192	312.078
		39.2	44.2053	93.2507	188.476	359.01	656.523												39.3	22.2589	44.3723	87.4176	168.594	312.767
		39.3	44.3051	93.4572	188.876	359.711	657.596												39.4	22.3152	44.4835	87.6332	168.995	313.456
		39.4	44.4049	93.6634	189.276	360.411	658.667												39.5	22.3714	44.5948	87.8487	169.396	314.144
		39.5	44.5045	93.8695	189.676	361.11	659.735												39.6	22.4277	44.706	88.0643	169.798	314.832
		39.6	44.6041	94.0755	190.076	361.808	660.801												39.7	22.4839	44.8173	88.2798	170.199	315.519
		39.7	44.7037	94.2812	190.475	362.505	661.864												39.8	22.5402	44.9285	88.4953	170.6	316.206
		39.8	44.8032	94.4869	190.873	363.202	662.926												39.9	22.5964	45.0397	88.7107	171.001	316.892
		39.9	44.9026	94.6924	191.271	363.897	663.984												40	22.6527	45.1509	88.9261	171.401	317.578
		40	45.002	94.8978	191.669	364.591	665.041												40.1	22.7089	45.2621	89.1414	171.802	318.263
		40.1	45.1013	95.103	192.067	365.285	666.096												40.2	22.7651	45.3733	89.3567	172.202	318.948
		40.2	45.2005	95.308	192.464	365.978	667.148												40.3	22.8214	45.4844	89.572	172.602	319.632
		40.3	45.2997	95.5129	192.861	366.669	668.197												40.4	22.8776	45.5956	89.7873	173.002	320.315
		40.4	45.3988	95.7177	193.257	367.36	669.245												40.5	22.9338	45.7068	90.0025	173.402	320.998
		40.5	45.4979	95.9223	193.653	368.05	670.29												40.6	22.9901	45.8179	90.2177	173.802	321.681
		40.6	45.5969	96.1268	194.049	368.739	671.333												40.7	23.0463	45.929	90.4328	174.202	322.363
		40.7	45.6958	96.3311	194.444	369.427	672.374												40.8	23.1025	46.0402	90.6479	174.601	323.044
		40.8	45.7947	96.5353	194.839	370.114	673.412												40.9	23.1588	46.1513	90.8629	175.001	323.725
		40.9	45.8935	96.7393	195.234	370.8	674.448												41	23.215	46.2624	91.078	175.4	324.405
		41	45.9922	96.9432	195.628	371.486	675.482												41.1	23.2712	46.3735	91.2929	175.799	325.085
		41.1	46.0909	97.1469	196.022	372.17	676.514												41.2	23.3274	46.4845	91.5079	176.198	325.764
		41.2	46.1895	97.3504	196.416	372.853	677.544												41.3	23.3836	46.5956	91.7228	176.597	326.443
		41.3	46.2881	97.5539	196.809	373.536	678.571												41.4	23.4398	46.7067	91.9377	176.996	327.121
		41.4	46.3866	97.7572	197.202	374.217	679.596												41.5	23.496	46.8177	92.1525	177.394	327.799
		41.5	46.4851	97.9603	197.594	374.898	680.619												41.6	23.5522	46.9288	92.3673	177.793	328.476
		41.6	46.5834	98.1633	197.986	375.578	681.639												41.7	23.6084	47.0398	92.582	178.191	329.153
		41.7	46.6817	98.3662	198.378	376.257	682.658												41.8	23.6646	47.1509	92.7968	178.589	329.829
		41.8	46.78	98.5689	198.769	376.935	683.674												41.9	23.7208	47.2619	93.0115	178.987	330.505
		41.9	46.8782	98.7714	199.16	377.612	684.688												42	23.777	47.3729	93.2261	179.385	331.18
		42	46.9763	98.9738	199.551	378.288	685.699												42.1	23.8332	47.4839	93.4407	179.782	331.854
		42.1	47.0744	99.1761	199.941	378.964	686.709												42.2	23.8894	47.5949	93.6553	180.18	332.528
		42.2	47.1724	99.3782	200.331	379.638	687.716												42.3	23.9456	47.7058	93.8698	180.577	333.201
		42.3	47.2704	99.5802	200.721	380.312	688.721												42.4	24.0017	47.8168	94.0843	180.975	333.874
		42.4	47.3682	99.782	201.11	380.984	689.724												42.5	24.0579	47.9278	94.2987	181.372	334.547
		42.5	47.4661	99.9837	201.499	381.656	690.725												42.6	24.1141	48.0387	94.5132	181.769	335.219
		42.6	47.5638	100.185	201.887	382.327	691.723												42.7	24.1703	48.1497	94.7275	182.165	335.89
		42.7	47.6615	100.387	202.275	382.996	692.72												42.8	24.2264	48.2606	94.9419	182.562	336.561
		42.8	47.7592	100.588	202.663	383.666	693.714												42.9	24.2826	48.3715	95.1562	182.959	337.231
		42.9	47.8567	100.789	203.05	384.334	694.706												43	24.3388	48.4824	95.3705	183.355	337.901
		43	47.9543	100.99	203.438	385.001	695.696												43.1	24.3949	48.5933	95.5847	183.751	338.57
		43.1	48.0517	101.191	203.824	385.667	696.684												43.2	24.4511	48.7042	95.7989	184.147	339.239
		43.2	48.1491	101.391	204.21	386.333	697.669												43.3	24.5072	48.8151	96.0131	184.543	339.907
		43.3	48.2465	101.592	204.596	386.997	698.653												43.4	24.5634	48.926	96.2272	184.939	340.575
		43.4	48.3438	101.792	204.982	387.661	699.634												43.5	24.6196	49.0368	96.4413	185.335	341.242
		43.5	48.441	101.992	205.367	388.324	700.613												43.6	24.6757	49.1477	96.6554	185.73	341.909
		43.6	48.5381	102.192	205.752	388.986	701.591												43.7	24.7318	49.2585	96.8693	186.126	342.575
		43.7	48.6352	102.392	206.137	389.647	702.565												43.8	24.788	49.3693	97.0833	186.521	343.24
		43.8	48.7323	102.592	206.521	390.307	703.538												43.9	24.8441	49.4802	97.2973	186.916	343.905
		43.9	48.8292	102.792	206.905	390.966	704.509												44	24.9003	49.591	97.5112	187.311	344.57
		44	48.9261	102.991	207.288	391.624	705.477												44.1	24.9564	49.7018	97.725	187.706	345.234
		44.1	49.023	103.191	207.672	392.282	706.444												44.2	25.0125	49.8126	97.9389	188.101	345.897
		44.2	49.1198	103.39	208.054	392.938	707.408												44.3	25.0687	49.9233	98.1526	188.495	346.56
		44.3	49.2165	103.589	208.437	393.594	708.371												44.4	25.1248	50.0341	98.3664	188.889	347.223
		44.4	49.3132	103.788	208.819	394.249	709.331												44.5	25.1809	50.1449	98.5801	189.284	347.884
		44.5	49.4098	103.987	209.201	394.903	710.289												44.6	25.237	50.2556	98.7938	189.678	348.546
		44.6	49.5064	104.185	209.582	395.556	711.245												44.7	25.2932	50.3664	99.0074	190.072	349.207
		44.7	49.6028	104.384	209.963	396.209	712.199												44.8	25.3493	50.4771	99.221	190.466	349.867
		44.8	49.6993	104.582	210.344	396.86	713.151												44.9	25.4054	50.5878	99.4346	190.859	350.527
		44.9	49.7957	104.78	210.724	397.51	714.1												45	25.4615	50.6985	99.6481	191.253	351.186
		45	49.892	104.978	211.104	398.16	715.048												45.1	25.5176	50.8092	99.8616	191.646	351.845
		45.1	49.9882	105.176	211.483	398.809	715.994												45.2	25.5737	50.9199	100.075	192.04	352.503
		45.2	50.0844	105.374	211.863	399.457	716.937												45.3	25.6298	51.0306	100.288	192.433	353.161
		45.3	50.1805	105.572	212.242	400.104	717.879												45.4	25.6859	51.1413	100.502	192.826	353.818
		45.4	50.2766	105.769	212.62	400.75	718.818												45.5	25.742	51.252	100.715	193.219	354.475
		45.5	50.3726	105.967	212.998	401.395	719.756												45.6	25.7981	51.3626	100.928	193.611	355.131
		45.6	50.4686	106.164	213.376	402.04	720.691												45.7	25.8542	51.4732	101.142	194.004	355.786
		45.7	50.5645	106.361	213.754	402.683	721.624												45.8	25.9103	51.5839	101.355	194.396	356.442
		45.8	50.6603	106.558	214.131	403.326	722.556												45.9	25.9664	51.6945	101.568	194.788	357.096
		45.9	50.7561	106.755	214.508	403.968	723.485												46	26.0225	51.8051	101.781	195.18	357.75
		46	50.8518	106.951	214.884	404.609	724.412												46.1	26.0786	51.9157	101.995	195.572	358.404
		46.1	50.9474	107.148	215.26	405.249	725.337												46.2	26.1346	52.0263	102.207	195.964	359.057
		46.2	51.043	107.344	215.636	405.888	726.26												46.3	26.1907	52.1369	102.421	196.356	359.709
		46.3	51.1386	107.54	216.011	406.527	727.182												46.4	26.2468	52.2475	102.634	196.748	360.361
		46.4	51.234	107.736	216.387	407.164	728.101												46.5	26.3029	52.358	102.847	197.139	361.013
		46.5	51.3294	107.932	216.761	407.801	729.018												46.6	26.3589	52.4686	103.059	197.53	361.664
		46.6	51.4248	108.128	217.136	408.437	729.933												46.7	26.415	52.5791	103.272	197.921	362.314
		46.7	51.5201	108.324	217.51	409.072	730.846												46.8	26.4711	52.6897	103.485	198.312	362.964
		46.8	51.6153	108.519	217.883	409.706	731.757												46.9	26.5271	52.8002	103.698	198.703	363.613
		46.9	51.7105	108.715	218.257	410.339	732.667												47	26.5832	52.9107	103.911	199.094	364.262
		47	51.8056	108.91	218.63	410.972	733.574												47.1	26.6392	53.0212	104.124	199.484	364.911
		47.1	51.9007	109.105	219.002	411.604	734.479												47.2	26.6953	53.1317	104.336	199.875	365.558
		47.2	51.9956	109.3	219.375	412.235	735.382												47.3	26.7513	53.2422	104.549	200.265	366.206
		47.3	52.0906	109.495	219.747	412.865	736.284												47.4	26.8074	53.3527	104.762	200.655	366.853
		47.4	52.1855	109.689	220.118	413.493	737.183												47.5	26.8634	53.4632	104.974	201.045	367.499
		47.5	52.2803	109.884	220.489	414.122	738.08												47.6	26.9195	53.5736	105.187	201.435	368.145
		47.6	52.3751	110.078	220.86	414.749	738.976												47.7	26.9755	53.6841	105.399	201.825	368.79
		47.7	52.4697	110.272	221.231	415.376	739.869												47.8	27.0315	53.7945	105.612	202.214	369.435
		47.8	52.5644	110.467	221.601	416.002	740.76												47.9	27.0876	53.9049	105.824	202.604	370.079
		47.9	52.659	110.66	221.971	416.627	741.65												48	27.1436	54.0154	106.037	202.993	370.723
		48	52.7535	110.854	222.341	417.251	742.538												48.1	27.1996	54.1258	106.249	203.382	371.366
		48.1	52.8479	111.048	222.71	417.874	743.423												48.2	27.2557	54.2362	106.461	203.771	372.009
		48.2	52.9423	111.242	223.079	418.496	744.307												48.3	27.3117	54.3466	106.674	204.16	372.651
		48.3	53.0367	111.435	223.447	419.118	745.189												48.4	27.3677	54.4569	106.886	204.549	373.293
		48.4	53.131	111.628	223.815	419.739	746.068												48.5	27.4237	54.5673	107.098	204.938	373.933
		48.5	53.2252	111.821	224.183	420.358	746.946												48.6	27.4798	54.6777	107.31	205.326	374.574
		48.6	53.3194	112.014	224.551	420.978	747.822												48.7	27.5358	54.788	107.522	205.714	375.214
		48.7	53.4135	112.207	224.918	421.596	748.697												48.8	27.5918	54.8984	107.735	206.102	375.854
		48.8	53.5075	112.4	225.285	422.213	749.569												48.9	27.6478	55.0087	107.947	206.49	376.493
		48.9	53.6015	112.592	225.651	422.83	750.439												49	27.7038	55.119	108.159	206.878	377.132
		49	53.6955	112.785	226.018	423.446	751.307												49.1	27.7598	55.2293	108.371	207.266	377.77
		49.1	53.7893	112.977	226.383	424.061	752.174												49.2	27.8158	55.3396	108.583	207.654	378.407
		49.2	53.8832	113.169	226.749	424.675	753.038												49.3	27.8718	55.4499	108.795	208.041	379.044
		49.3	53.9769	113.361	227.114	425.288	753.901												49.4	27.9278	55.5602	109.007	208.428	379.681
		49.4	54.0706	113.553	227.479	425.901	754.762												49.5	27.9838	55.6705	109.218	208.815	380.317
		49.5	54.1643	113.745	227.843	426.512	755.621												49.6	28.0398	55.7807	109.43	209.202	380.952
		49.6	54.2578	113.936	228.207	427.123	756.478												49.7	28.0958	55.891	109.642	209.589	381.587
		49.7	54.3514	114.128	228.571	427.733	757.333												49.8	28.1517	56.0012	109.854	209.976	382.221
		49.8	54.4448	114.319	228.935	428.342	758.186												49.9	28.2077	56.1115	110.065	210.363	382.856
		49.9	54.5382	114.51	229.298	428.951	759.038												50	28.2637	56.2217	110.277	210.749	383.489
		50	54.6316	114.701	229.661	429.558	759.887												50.1	28.3197	56.3319	110.489	211.136	384.122
		50.1	54.7249	114.892	230.023	430.165	760.735												50.2	28.3757	56.4421	110.7	211.522	384.754
		50.2	54.8181	115.083	230.385	430.771	761.581												50.3	28.4316	56.5523	110.912	211.908	385.386
		50.3	54.9113	115.274	230.747	431.376	762.425												50.4	28.4876	56.6625	111.123	212.294	386.018
		50.4	55.0044	115.464	231.108	431.981	763.267												50.5	28.5436	56.7727	111.335	212.679	386.648
		50.5	55.0975	115.654	231.469	432.584	764.107												50.6	28.5995	56.8828	111.546	213.065	387.279
		50.6	55.1904	115.845	231.83	433.187	764.946												50.7	28.6555	56.993	111.758	213.45	387.909
		50.7	55.2834	116.035	232.191	433.789	765.783												50.8	28.7114	57.1031	111.969	213.836	388.538
		50.8	55.3763	116.225	232.551	434.39	766.617												50.9	28.7674	57.2133	112.18	214.221	389.167
		50.9	55.4691	116.414	232.911	434.99	767.45												51	28.8234	57.3234	112.392	214.606	389.795
		51	55.5619	116.604	233.27	435.59	768.282												51.1	28.8793	57.4335	112.603	214.991	390.423
		51.1	55.6546	116.794	233.629	436.188	769.111												51.2	28.9352	57.5436	112.814	215.376	391.05
		51.2	55.7472	116.983	233.988	436.786	769.938												51.3	28.9912	57.6537	113.025	215.76	391.677
		51.3	55.8398	117.172	234.346	437.383	770.764												51.4	29.0471	57.7638	113.237	216.145	392.303
		51.4	55.9323	117.361	234.704	437.98	771.588												51.5	29.1031	57.8739	113.448	216.529	392.929
		51.5	56.0248	117.55	235.062	438.575	772.41												51.6	29.159	57.984	113.659	216.913	393.554
		51.6	56.1172	117.739	235.42	439.17	773.231												51.7	29.2149	58.094	113.87	217.297	394.179
		51.7	56.2096	117.928	235.777	439.764	774.049												51.8	29.2709	58.2041	114.081	217.681	394.803
		51.8	56.3019	118.116	236.134	440.357	774.866												51.9	29.3268	58.3141	114.292	218.065	395.427
		51.9	56.3942	118.305	236.49	440.949	775.681												52	29.3827	58.4241	114.503	218.449	396.05
		52	56.4864	118.493	236.846	441.541	776.494												52.1	29.4387	58.5341	114.713	218.832	396.673
		52.1	56.5785	118.681	237.202	442.131	777.305												52.2	29.4946	58.6441	114.924	219.215	397.295
		52.2	56.6705	118.869	237.557	442.721	778.115												52.3	29.5505	58.7541	115.135	219.599	397.917
		52.3	56.7626	119.057	237.913	443.31	778.923												52.4	29.6064	58.8641	115.346	219.982	398.538
		52.4	56.8545	119.245	238.267	443.899	779.729												52.5	29.6623	58.9741	115.557	220.365	399.159
		52.5	56.9464	119.432	238.622	444.486	780.533												52.6	29.7182	59.0841	115.767	220.748	399.779
		52.6	57.0383	119.62	238.976	445.073	781.336												52.7	29.7741	59.194	115.978	221.13	400.399
		52.7	57.1301	119.807	239.33	445.659	782.136												52.8	29.83	59.304	116.189	221.513	401.018
		52.8	57.2218	119.994	239.683	446.244	782.935												52.9	29.886	59.4139	116.399	221.895	401.637
		52.9	57.3135	120.181	240.036	446.829	783.732												53	29.9418	59.5239	116.61	222.277	402.255
		53	57.4051	120.368	240.389	447.412	784.528												53.1	29.9977	59.6338	116.82	222.659	402.873
		53.1	57.4966	120.555	240.742	447.995	785.322												53.2	30.0536	59.7437	117.031	223.041	403.49
		53.2	57.5881	120.742	241.094	448.577	786.114												53.3	30.1095	59.8536	117.241	223.423	404.106
		53.3	57.6796	120.928	241.446	449.159	786.904												53.4	30.1654	59.9635	117.452	223.805	404.723
		53.4	57.7709	121.115	241.797	449.739	787.693												53.5	30.2213	60.0734	117.662	224.186	405.338
		53.5	57.8623	121.301	242.149	450.319	788.48												53.6	30.2772	60.1832	117.872	224.568	405.953
		53.6	57.9536	121.487	242.5	450.898	789.265												53.7	30.3331	60.2931	118.083	224.949	406.568
		53.7	58.0448	121.673	242.85	451.476	790.048												53.8	30.389	60.4029	118.293	225.33	407.182
		53.8	58.1359	121.859	243.2	452.053	790.83												53.9	30.4448	60.5128	118.503	225.711	407.796
		53.9	58.227	122.045	243.55	452.63	791.61												54	30.5007	60.6226	118.713	226.092	408.409
		54	58.3181	122.23	243.9	453.206	792.388												54.1	30.5566	60.7325	118.924	226.473	409.022
		54.1	58.4091	122.416	244.249	453.781	793.164												54.2	30.6124	60.8422	119.134	226.853	409.634
		54.2	58.5	122.601	244.598	454.355	793.939												54.3	30.6683	60.9521	119.344	227.233	410.245
		54.3	58.5909	122.786	244.947	454.929	794.712												54.4	30.7242	61.0619	119.554	227.614	410.856
		54.4	58.6817	122.971	245.295	455.501	795.484												54.5	30.78	61.1716	119.764	227.994	411.467
		54.5	58.7724	123.156	245.643	456.073	796.253												54.6	30.8359	61.2814	119.974	228.374	412.077
		54.6	58.8631	123.341	245.991	456.645	797.021												54.7	30.8917	61.3912	120.184	228.754	412.687
		54.7	58.9538	123.525	246.338	457.215	797.788												54.8	30.9476	61.5009	120.394	229.133	413.296
		54.8	59.0444	123.71	246.685	457.785	798.553												54.9	31.0034	61.6107	120.603	229.513	413.905
		54.9	59.1349	123.894	247.032	458.354	799.316												55	31.0593	61.7204	120.813	229.892	414.513
		55	59.2254	124.079	247.378	458.922	800.077												55.1	31.1151	61.8301	121.023	230.272	415.12
		55.1	59.3158	124.263	247.724	459.489	800.837												55.2	31.171	61.9398	121.233	230.651	415.727
		55.2	59.4062	124.447	248.07	460.056	801.595												55.3	31.2268	62.0496	121.442	231.03	416.334
		55.3	59.4965	124.631	248.415	460.622	802.351												55.4	31.2827	62.1593	121.652	231.409	416.94
		55.4	59.5867	124.814	248.76	461.187	803.105												55.5	31.3385	62.2689	121.862	231.787	417.546
		55.5	59.6769	124.998	249.105	461.751	803.859												55.6	31.3943	62.3786	122.071	232.166	418.151
		55.6	59.7671	125.181	249.45	462.315	804.61												55.7	31.4501	62.4883	122.281	232.544	418.755
		55.7	59.8571	125.365	249.793	462.878	805.36												55.8	31.506	62.5979	122.49	232.923	419.36
		55.8	59.9472	125.548	250.137	463.44	806.108												55.9	31.5618	62.7076	122.7	233.301	419.963
		55.9	60.0371	125.731	250.481	464.001	806.854												56	31.6176	62.8172	122.909	233.679	420.566
		56	60.127	125.914	250.824	464.562	807.599												56.1	31.6734	62.9269	123.119	234.057	421.169
		56.1	60.2169	126.097	251.167	465.122	808.342												56.2	31.7292	63.0365	123.328	234.435	421.771
		56.2	60.3067	126.279	251.509	465.68	809.083												56.3	31.785	63.1461	123.537	234.812	422.373
		56.3	60.3965	126.462	251.852	466.239	809.823												56.4	31.8409	63.2557	123.747	235.19	422.974
		56.4	60.4861	126.644	252.194	466.796	810.562												56.5	31.8967	63.3653	123.956	235.567	423.574
		56.5	60.5758	126.826	252.535	467.353	811.298												56.6	31.9525	63.4749	124.165	235.944	424.175
		56.6	60.6653	127.008	252.876	467.909	812.033												56.7	32.0083	63.5844	124.374	236.321	424.774
		56.7	60.7548	127.19	253.217	468.465	812.767												56.8	32.0641	63.694	124.583	236.698	425.373
		56.8	60.8443	127.372	253.558	469.019	813.498												56.9	32.1199	63.8035	124.793	237.075	425.972
		56.9	60.9337	127.554	253.898	469.573	814.229												57	32.1757	63.9131	125.002	237.452	426.57
		57	61.0231	127.736	254.238	470.126	814.957												57.1	32.2315	64.0226	125.211	237.828	427.168
		57.1	61.1124	127.917	254.578	470.679	815.684												57.2	32.2872	64.1321	125.42	238.204	427.765
		57.2	61.2016	128.098	254.917	471.23	816.409												57.3	32.343	64.2416	125.629	238.581	428.361
		57.3	61.2908	128.28	255.256	471.781	817.133												57.4	32.3988	64.3511	125.838	238.957	428.958
		57.4	61.3799	128.461	255.595	472.331	817.856												57.5	32.4546	64.4606	126.046	239.333	429.553
		57.5	61.469	128.642	255.934	472.88	818.576												57.6	32.5104	64.5701	126.255	239.708	430.149
		57.6	61.558	128.822	256.272	473.429	819.295												57.7	32.5661	64.6796	126.464	240.084	430.743
		57.7	61.647	129.003	256.609	473.977	820.013												57.8	32.6219	64.789	126.673	240.459	431.337
		57.8	61.7359	129.184	256.947	474.524	820.729												57.9	32.6777	64.8985	126.882	240.835	431.931
		57.9	61.8247	129.364	257.284	475.071	821.443												58	32.7334	65.0079	127.09	241.21	432.524
		58	61.9135	129.544	257.621	475.616	822.155												58.1	32.7892	65.1174	127.299	241.585	433.117
		58.1	62.0023	129.724	257.957	476.161	822.867												58.2	32.845	65.2268	127.508	241.96	433.709
		58.2	62.0909	129.904	258.294	476.706	823.576												58.3	32.9007	65.3362	127.716	242.335	434.301
		58.3	62.1796	130.084	258.63	477.249	824.284												58.4	32.9565	65.4456	127.925	242.709	434.892
		58.4	62.2681	130.264	258.965	477.792	824.991												58.5	33.0123	65.555	128.133	243.084	435.483
		58.5	62.3567	130.444	259.301	478.334	825.696												58.6	33.068	65.6644	128.342	243.458	436.073
		58.6	62.4451	130.623	259.636	478.875	826.399												58.7	33.1237	65.7737	128.55	243.833	436.663
		58.7	62.5335	130.803	259.97	479.416	827.101												58.8	33.1795	65.8831	128.759	244.207	437.252
		58.8	62.6219	130.982	260.305	479.956	827.801												58.9	33.2352	65.9925	128.967	244.581	437.841
		58.9	62.7102	131.161	260.639	480.495	828.5												59	33.291	66.1018	129.175	244.955	438.429
		59	62.7984	131.34	260.972	481.033	829.197												59.1	33.3467	66.2112	129.384	245.328	439.017
		59.1	62.8866	131.519	261.306	481.571	829.893												59.2	33.4025	66.3205	129.592	245.702	439.604
		59.2	62.9748	131.697	261.639	482.108	830.587												59.3	33.4582	66.4298	129.8	246.075	440.191
		59.3	63.0628	131.876	261.972	482.644	831.279												59.4	33.5139	66.5391	130.008	246.448	440.777
		59.4	63.1508	132.054	262.304	483.18	831.97												59.5	33.5696	66.6484	130.216	246.822	441.363
		59.5	63.2388	132.233	262.637	483.714	832.66												59.6	33.6254	66.7577	130.424	247.195	441.948
		59.6	63.3267	132.411	262.968	484.248	833.348												59.7	33.6811	66.867	130.633	247.567	442.533
		59.7	63.4146	132.589	263.3	484.782	834.035												59.8	33.7368	66.9762	130.841	247.94	443.117
		59.8	63.5024	132.767	263.631	485.315	834.72												59.9	33.7925	67.0855	131.049	248.313	443.701
		59.9	63.5901	132.945	263.962	485.846	835.403												60	33.8482	67.1947	131.257	248.685	444.284
		60	63.6778	133.123	264.293	486.378	836.085												60.1	33.904	67.304	131.464	249.058	444.867
		60.1	63.7655	133.3	264.623	486.908	836.766												60.2	33.9597	67.4132	131.672	249.43	445.45
		60.2	63.853	133.477	264.953	487.438	837.445												60.3	34.0154	67.5224	131.88	249.802	446.032
		60.3	63.9406	133.655	265.283	487.967	838.122												60.4	34.0711	67.6316	132.088	250.174	446.613
		60.4	64.028	133.832	265.613	488.495	838.798												60.5	34.1268	67.7408	132.296	250.545	447.194
		60.5	64.1154	134.009	265.942	489.023	839.473												60.6	34.1825	67.85	132.504	250.917	447.774
		60.6	64.2028	134.186	266.271	489.55	840.146												60.7	34.2382	67.9592	132.711	251.288	448.354
		60.7	64.2901	134.363	266.599	490.076	840.817												60.8	34.2939	68.0683	132.919	251.66	448.934
		60.8	64.3774	134.539	266.927	490.602	841.487												60.9	34.3496	68.1775	133.127	252.031	449.513
		60.9	64.4646	134.716	267.255	491.126	842.156												61	34.4052	68.2866	133.334	252.402	450.091
		61	64.5517	134.892	267.583	491.651	842.823												61.1	34.4609	68.3958	133.542	252.773	450.669
		61.1	64.6388	135.069	267.91	492.174	843.489												61.2	34.5166	68.5049	133.749	253.144	451.247
		61.2	64.7258	135.245	268.237	492.697	844.153												61.3	34.5723	68.6141	133.957	253.514	451.824
		61.3	64.8128	135.421	268.564	493.219	844.816												61.4	34.628	68.7232	134.164	253.885	452.4
		61.4	64.8997	135.597	268.89	493.74	845.477												61.5	34.6836	68.8323	134.372	254.255	452.976
		61.5	64.9866	135.772	269.216	494.26	846.137												61.6	34.7393	68.9413	134.579	254.625	453.552
		61.6	65.0734	135.948	269.542	494.781	846.795												61.7	34.795	69.0504	134.786	254.995	454.127
		61.7	65.1602	136.124	269.868	495.3	847.452												61.8	34.8507	69.1595	134.994	255.365	454.701
		61.8	65.2469	136.299	270.193	495.818	848.108												61.9	34.9063	69.2686	135.201	255.735	455.275
		61.9	65.3336	136.474	270.517	496.336	848.762												62	34.962	69.3776	135.408	256.105	455.849
		62	65.4202	136.649	270.842	496.853	849.414												62.1	35.0176	69.4867	135.615	256.474	456.422
		62.1	65.5067	136.824	271.166	497.369	850.065												62.2	35.0733	69.5957	135.822	256.844	456.995
		62.2	65.5932	136.999	271.49	497.885	850.715												62.3	35.1289	69.7047	136.03	257.213	457.567
		62.3	65.6797	137.174	271.814	498.4	851.363												62.4	35.1846	69.8137	136.237	257.582	458.139
		62.4	65.766	137.349	272.137	498.914	852.01												62.5	35.2402	69.9227	136.444	257.951	458.71
		62.5	65.8524	137.523	272.461	499.428	852.656												62.6	35.2959	70.0317	136.651	258.32	459.281
		62.6	65.9386	137.697	272.783	499.941	853.3												62.7	35.3515	70.1407	136.858	258.688	459.851
		62.7	66.0249	137.872	273.106	500.453	853.942												62.8	35.4072	70.2497	137.065	259.057	460.42
		62.8	66.111	138.046	273.428	500.965	854.583												62.9	35.4628	70.3587	137.272	259.425	460.99
		62.9	66.1971	138.22	273.75	501.476	855.223												63	35.5184	70.4676	137.478	259.794	461.558
		63	66.2832	138.393	274.071	501.986	855.861												63.1	35.5741	70.5765	137.685	260.162	462.127
		63.1	66.3692	138.567	274.393	502.495	856.498												63.2	35.6297	70.6855	137.892	260.53	462.695
		63.2	66.4552	138.741	274.714	503.004	857.134												63.3	35.6853	70.7944	138.099	260.898	463.262
		63.3	66.5411	138.914	275.034	503.512	857.768												63.4	35.741	70.9033	138.305	261.265	463.829
		63.4	66.6269	139.088	275.355	504.019	858.401												63.5	35.7966	71.0122	138.512	261.633	464.395
		63.5	66.7127	139.261	275.675	504.526	859.032												63.6	35.8522	71.1211	138.719	262	464.961
		63.6	66.7985	139.434	275.995	505.032	859.662												63.7	35.9078	71.23	138.925	262.368	465.526
		63.7	66.8841	139.607	276.314	505.538	860.29												63.8	35.9634	71.3389	139.132	262.735	466.091
		63.8	66.9698	139.78	276.633	506.042	860.918												63.9	36.019	71.4478	139.338	263.102	466.656
		63.9	67.0553	139.953	276.952	506.546	861.543												64	36.0746	71.5566	139.545	263.469	467.22
		64	67.1409	140.125	277.271	507.05	862.168												64.1	36.1302	71.6655	139.751	263.836	467.783
		64.1	67.2263	140.298	277.589	507.552	862.791												64.2	36.1859	71.7743	139.958	264.202	468.346
		64.2	67.3118	140.47	277.907	508.054	863.413												64.3	36.2415	71.8831	140.164	264.569	468.909
		64.3	67.3971	140.642	278.225	508.556	864.033												64.4	36.297	71.992	140.37	264.935	469.471
		64.4	67.4824	140.814	278.542	509.056	864.652												64.5	36.3526	72.1008	140.577	265.301	470.032
		64.5	67.5677	140.986	278.859	509.556	865.269												64.6	36.4082	72.2096	140.783	265.667	470.593
		64.6	67.6529	141.158	279.176	510.055	865.885												64.7	36.4638	72.3183	140.989	266.033	471.154
		64.7	67.738	141.33	279.493	510.554	866.5												64.8	36.5194	72.4271	141.196	266.399	471.714
		64.8	67.8231	141.502	279.809	511.052	867.114												64.9	36.575	72.5359	141.402	266.765	472.274
		64.9	67.9082	141.673	280.125	511.549	867.726												65	36.6306	72.6446	141.608	267.13	472.833
		65	67.9932	141.844	280.441	512.046	868.337												65.1	36.6862	72.7534	141.814	267.495	473.392
		65.1	68.0781	142.016	280.756	512.542	868.946												65.2	36.7417	72.8621	142.02	267.861	473.95
		65.2	68.163	142.187	281.071	513.037	869.554												65.3	36.7973	72.9709	142.226	268.226	474.507
		65.3	68.2478	142.358	281.386	513.532	870.161												65.4	36.8529	73.0796	142.432	268.591	475.065
		65.4	68.3326	142.529	281.7	514.025	870.766												65.5	36.9085	73.1883	142.638	268.956	475.621
		65.5	68.4173	142.699	282.014	514.519	871.37												65.6	36.964	73.297	142.844	269.32	476.178
		65.6	68.502	142.87	282.328	515.011	871.973												65.7	37.0196	73.4057	143.049	269.685	476.733
		65.7	68.5866	143.041	282.642	515.503	872.574												65.8	37.0752	73.5144	143.255	270.049	477.289
		65.8	68.6712	143.211	282.955	515.995	873.174												65.9	37.1307	73.6231	143.461	270.413	477.844
		65.9	68.7557	143.381	283.268	516.485	873.773												66	37.1863	73.7317	143.667	270.778	478.398
		66	68.8402	143.551	283.581	516.975	874.37												66.1	37.2418	73.8404	143.873	271.142	478.952
		66.1	68.9246	143.721	283.894	517.464	874.967												66.2	37.2974	73.949	144.078	271.505	479.505
		66.2	69.0089	143.891	284.206	517.953	875.561												66.3	37.3529	74.0576	144.284	271.869	480.058
		66.3	69.0932	144.061	284.518	518.441	876.155												66.4	37.4085	74.1663	144.49	272.233	480.611
		66.4	69.1775	144.231	284.829	518.928	876.747												66.5	37.464	74.2749	144.695	272.596	481.163
		66.5	69.2617	144.4	285.14	519.415	877.338												66.6	37.5195	74.3835	144.901	272.959	481.715
		66.6	69.3458	144.569	285.452	519.901	877.927												66.7	37.5751	74.4921	145.106	273.323	482.266
		66.7	69.4299	144.739	285.762	520.386	878.515												66.8	37.6306	74.6007	145.312	273.686	482.816
		66.8	69.514	144.908	286.073	520.871	879.102												66.9	37.6861	74.7092	145.517	274.049	483.366
		66.9	69.5979	145.077	286.383	521.355	879.688												67	37.7417	74.8178	145.722	274.411	483.916
		67	69.6819	145.246	286.692	521.838	880.272												67.1	37.7972	74.9264	145.928	274.774	484.465
		67.1	69.7658	145.414	287.002	522.321	880.856												67.2	37.8527	75.0349	146.133	275.136	485.014
		67.2	69.8496	145.583	287.311	522.803	881.437												67.3	37.9082	75.1435	146.338	275.499	485.562
		67.3	69.9334	145.752	287.62	523.284	882.018												67.4	37.9638	75.252	146.544	275.861	486.11
		67.4	70.0171	145.92	287.929	523.765	882.597												67.5	38.0193	75.3605	146.749	276.223	486.657
		67.5	70.1008	146.088	288.237	524.245	883.175												67.6	38.0748	75.469	146.954	276.585	487.204
		67.6	70.1844	146.256	288.546	524.725	883.751												67.7	38.1303	75.5775	147.159	276.947	487.75
		67.7	70.2679	146.424	288.853	525.203	884.327												67.8	38.1858	75.686	147.364	277.308	488.296
		67.8	70.3515	146.592	289.161	525.682	884.901												67.9	38.2413	75.7945	147.569	277.67	488.842
		67.9	70.4349	146.76	289.468	526.159	885.474												68	38.2968	75.9029	147.774	278.031	489.387
		68	70.5183	146.928	289.775	526.636	886.045												68.1	38.3523	76.0114	147.979	278.392	489.931
		68.1	70.6017	147.095	290.082	527.112	886.615												68.2	38.4078	76.1198	148.184	278.753	490.475
		68.2	70.685	147.263	290.388	527.588	887.184												68.3	38.4633	76.2283	148.389	279.115	491.019
		68.3	70.7683	147.43	290.694	528.063	887.752												68.4	38.5188	76.3367	148.594	279.475	491.562
		68.4	70.8515	147.597	291	528.537	888.319												68.5	38.5743	76.4451	148.799	279.836	492.104
		68.5	70.9346	147.764	291.306	529.011	888.884												68.6	38.6298	76.5535	149.004	280.197	492.646
		68.6	71.0177	147.931	291.611	529.484	889.448												68.7	38.6853	76.6619	149.208	280.557	493.188
		68.7	71.1008	148.098	291.916	529.956	890.011												68.8	38.7407	76.7703	149.413	280.917	493.729
		68.8	71.1838	148.265	292.221	530.428	890.572												68.9	38.7962	76.8787	149.618	281.277	494.27
		68.9	71.2667	148.431	292.525	530.899	891.133												69	38.8517	76.9871	149.822	281.637	494.81
		69	71.3496	148.598	292.829	531.37	891.692												69.1	38.9072	77.0954	150.027	281.997	495.35
		69.1	71.4324	148.764	293.133	531.839	892.25												69.2	38.9626	77.2038	150.232	282.357	495.889
		69.2	71.5152	148.93	293.437	532.309	892.806												69.3	39.0181	77.3121	150.436	282.717	496.428
		69.3	71.5979	149.096	293.74	532.777	893.361												69.4	39.0736	77.4205	150.641	283.076	496.966
		69.4	71.6806	149.262	294.043	533.245	893.915												69.5	39.129	77.5288	150.845	283.435	497.504
		69.5	71.7633	149.428	294.346	533.712	894.468												69.6	39.1845	77.6371	151.049	283.795	498.042
		69.6	71.8458	149.594	294.648	534.179	895.02												69.7	39.24	77.7454	151.254	284.154	498.579
		69.7	71.9284	149.76	294.95	534.645	895.571												69.8	39.2954	77.8537	151.458	284.512	499.115
		69.8	72.0109	149.925	295.252	535.111	896.12												69.9	39.3509	77.962	151.662	284.871	499.651
		69.9	72.0933	150.09	295.554	535.575	896.668												70	39.4063	78.0702	151.867	285.23	500.187
		70	72.1756	150.256	295.855	536.039	897.215												70.1	39.4618	78.1785	152.071	285.588	500.722
		70.1	72.258	150.421	296.156	536.503	897.76												70.2	39.5172	78.2868	152.275	285.947	501.257
		70.2	72.3402	150.586	296.457	536.966	898.304												70.3	39.5727	78.395	152.479	286.305	501.791
		70.3	72.4225	150.751	296.757	537.428	898.848												70.4	39.6281	78.5032	152.684	286.663	502.324
		70.4	72.5046	150.916	297.057	537.89	899.39												70.5	39.6835	78.6115	152.888	287.021	502.858
		70.5	72.5867	151.08	297.357	538.351	899.93												70.6	39.739	78.7197	153.092	287.379	503.39
		70.6	72.6688	151.245	297.657	538.811	900.47												70.7	39.7944	78.8279	153.296	287.736	503.923
		70.7	72.7508	151.409	297.956	539.271	901.008												70.8	39.8498	78.9361	153.5	288.094	504.455
		70.8	72.8328	151.573	298.255	539.73	901.545												70.9	39.9053	79.0443	153.704	288.451	504.986
		70.9	72.9147	151.738	298.554	540.189	902.082												71	39.9607	79.1524	153.908	288.809	505.517
		71	72.9965	151.902	298.853	540.647	902.616												71.1	40.0161	79.2606	154.112	289.166	506.047
		71.1	73.0784	152.066	299.151	541.104	903.15												71.2	40.0715	79.3688	154.315	289.523	506.577
		71.2	73.1601	152.23	299.449	541.561	903.682												71.3	40.1269	79.4769	154.519	289.88	507.107
		71.3	73.2418	152.393	299.747	542.017	904.214												71.4	40.1823	79.5851	154.723	290.236	507.636
		71.4	73.3235	152.557	300.044	542.472	904.744												71.5	40.2377	79.6932	154.927	290.593	508.165
		71.5	73.4051	152.72	300.341	542.927	905.273												71.6	40.2932	79.8013	155.13	290.949	508.693
		71.6	73.4866	152.884	300.638	543.381	905.8												71.7	40.3486	79.9094	155.334	291.306	509.22
		71.7	73.5681	153.047	300.935	543.835	906.327												71.8	40.404	80.0175	155.538	291.662	509.748
		71.8	73.6496	153.21	301.231	544.288	906.852												71.9	40.4594	80.1256	155.741	292.018	510.274
		71.9	73.731	153.373	301.527	544.74	907.377												72	40.5148	80.2337	155.945	292.374	510.801
		72	73.8123	153.536	301.823	545.192	907.9												72.1	40.5702	80.3418	156.148	292.729	511.327
		72.1	73.8936	153.699	302.118	545.643	908.422												72.2	40.6255	80.4498	156.352	293.085	511.852
		72.2	73.9749	153.861	302.413	546.094	908.942												72.3	40.6809	80.5579	156.555	293.441	512.377
		72.3	74.0561	154.024	302.708	546.544	909.462												72.4	40.7363	80.6659	156.759	293.796	512.901
		72.4	74.1372	154.186	303.003	546.993	909.981												72.5	40.7917	80.7739	156.962	294.151	513.425
		72.5	74.2183	154.348	303.297	547.442	910.498												72.6	40.8471	80.882	157.165	294.506	513.949
		72.6	74.2994	154.511	303.591	547.89	911.014												72.7	40.9025	80.9899	157.369	294.861	514.472
		72.7	74.3803	154.673	303.885	548.337	911.529												72.8	40.9579	81.098	157.572	295.216	514.995
		72.8	74.4613	154.835	304.179	548.784	912.043												72.9	41.0132	81.206	157.775	295.571	515.517
		72.9	74.5422	154.996	304.472	549.231	912.556												73	41.0686	81.3139	157.978	295.925	516.038
		73	74.623	155.158	304.765	549.676	913.067												73.1	41.124	81.4219	158.181	296.28	516.56
		73.1	74.7038	155.32	305.058	550.121	913.578												73.2	41.1793	81.5299	158.384	296.634	517.081
		73.2	74.7845	155.481	305.35	550.566	914.087												73.3	41.2347	81.6378	158.588	296.988	517.601
		73.3	74.8652	155.642	305.643	551.01	914.595												73.4	41.2901	81.7458	158.791	297.342	518.121
		73.4	74.9459	155.804	305.935	551.453	915.102												73.5	41.3454	81.8537	158.994	297.696	518.64
		73.5	75.0265	155.965	306.226	551.896	915.608												73.6	41.4008	81.9616	159.196	298.05	519.159
		73.6	75.107	156.126	306.517	552.338	916.113												73.7	41.4561	82.0695	159.399	298.403	519.678
		73.7	75.1875	156.287	306.809	552.779	916.617												73.8	41.5115	82.1774	159.602	298.757	520.196
		73.8	75.2679	156.447	307.099	553.22	917.12												73.9	41.5668	82.2853	159.805	299.11	520.713
		73.9	75.3483	156.608	307.39	553.66	917.621												74	41.6221	82.3932	160.008	299.463	521.23
		74	75.4287	156.769	307.68	554.1	918.121												74.1	41.6775	82.5011	160.211	299.816	521.747
		74.1	75.5089	156.929	307.97	554.539	918.621												74.2	41.7328	82.6089	160.413	300.169	522.263
		74.2	75.5892	157.089	308.26	554.978	919.119												74.3	41.7882	82.7168	160.616	300.522	522.779
		74.3	75.6694	157.249	308.55	555.416	919.616												74.4	41.8435	82.8247	160.819	300.874	523.294
		74.4	75.7495	157.41	308.839	555.853	920.112												74.5	41.8988	82.9325	161.022	301.227	523.809
		74.5	75.8296	157.569	309.128	556.29	920.607												74.6	41.9542	83.0403	161.224	301.579	524.324
		74.6	75.9096	157.729	309.416	556.726	921.101												74.7	42.0095	83.1481	161.427	301.931	524.838
		74.7	75.9896	157.889	309.705	557.162	921.593												74.8	42.0648	83.2559	161.629	302.284	525.351
		74.8	76.0695	158.049	309.993	557.596	922.085												74.9	42.1201	83.3637	161.832	302.635	525.864
		74.9	76.1494	158.208	310.281	558.031	922.575												75	42.1754	83.4715	162.034	302.987	526.377
		75	76.2293	158.367	310.568	558.465	923.065												75.1	42.2308	83.5793	162.237	303.339	526.889
		75.1	76.309	158.527	310.856	558.898	923.553												75.2	42.2861	83.6871	162.439	303.69	527.401
		75.2	76.3888	158.686	311.143	559.33	924.04												75.3	42.3414	83.7948	162.641	304.042	527.912
		75.3	76.4685	158.845	311.43	559.763	924.527												75.4	42.3967	83.9026	162.844	304.393	528.423
		75.4	76.5481	159.004	311.716	560.194	925.012												75.5	42.452	84.0103	163.046	304.744	528.933
		75.5	76.6277	159.162	312.002	560.625	925.496												75.6	42.5073	84.118	163.248	305.095	529.443
		75.6	76.7072	159.321	312.288	561.055	925.979												75.7	42.5626	84.2258	163.45	305.446	529.952
		75.7	76.7867	159.48	312.574	561.485	926.46												75.8	42.6179	84.3335	163.652	305.797	530.461
		75.8	76.8662	159.638	312.86	561.914	926.941												75.9	42.6732	84.4412	163.855	306.147	530.97
		75.9	76.9455	159.797	313.145	562.342	927.421												76	42.7285	84.5489	164.057	306.498	531.478
		76	77.0249	159.955	313.43	562.77	927.899												76.1	42.7838	84.6566	164.259	306.848	531.985
		76.1	77.1042	160.113	313.714	563.198	928.377												76.2	42.8391	84.7642	164.461	307.198	532.493
		76.2	77.1834	160.271	313.999	563.625	928.854												76.3	42.8943	84.8719	164.663	307.548	532.999
		76.3	77.2626	160.429	314.283	564.051	929.329												76.4	42.9496	84.9795	164.865	307.898	533.506
		76.4	77.3417	160.586	314.567	564.476	929.804												76.5	43.0049	85.0872	165.066	308.248	534.011
		76.5	77.4208	160.744	314.851	564.901	930.277												76.6	43.0602	85.1948	165.268	308.598	534.517
		76.6	77.4998	160.901	315.134	565.326	930.749												76.7	43.1155	85.3024	165.47	308.947	535.022
		76.7	77.5788	161.059	315.417	565.75	931.221												76.8	43.1707	85.41	165.672	309.297	535.526
		76.8	77.6578	161.216	315.7	566.173	931.691												76.9	43.226	85.5177	165.874	309.646	536.03
		76.9	77.7367	161.373	315.982	566.596	932.16												77	43.2812	85.6252	166.075	309.995	536.534
		77	77.8155	161.53	316.265	567.018	932.628												77.1	43.3365	85.7328	166.277	310.344	537.037
		77.1	77.8943	161.687	316.547	567.44	933.095												77.2	43.3918	85.8404	166.479	310.693	537.539
		77.2	77.973	161.844	316.828	567.861	933.561												77.3	43.447	85.948	166.68	311.041	538.042
		77.3	78.0517	162.001	317.11	568.281	934.026												77.4	43.5023	86.0555	166.882	311.39	538.544
		77.4	78.1304	162.158	317.391	568.701	934.49												77.5	43.5575	86.1631	167.083	311.738	539.045
		77.5	78.209	162.314	317.672	569.12	934.953												77.6	43.6128	86.2706	167.285	312.087	539.546
		77.6	78.2875	162.47	317.953	569.539	935.415												77.7	43.668	86.3781	167.486	312.435	540.046
		77.7	78.366	162.627	318.233	569.957	935.876												77.8	43.7233	86.4856	167.688	312.783	540.546
		77.8	78.4445	162.783	318.514	570.375	936.336												77.9	43.7785	86.5932	167.889	313.131	541.046
		77.9	78.5229	162.939	318.793	570.792	936.795												78	43.8338	86.7006	168.09	313.479	541.545
		78	78.6012	163.095	319.073	571.209	937.253												78.1	43.889	86.8081	168.292	313.826	542.044
		78.1	78.6795	163.251	319.353	571.625	937.71												78.2	43.9442	86.9156	168.493	314.174	542.542
		78.2	78.7578	163.406	319.632	572.04	938.165												78.3	43.9995	87.0231	168.694	314.521	543.039
		78.3	78.836	163.562	319.911	572.455	938.62												78.4	44.0547	87.1305	168.896	314.868	543.537
		78.4	78.9141	163.717	320.189	572.869	939.074												78.5	44.1099	87.238	169.097	315.215	544.034
		78.5	78.9922	163.873	320.467	573.283	939.527												78.6	44.1651	87.3454	169.298	315.562	544.53
		78.6	79.0703	164.028	320.746	573.696	939.979												78.7	44.2204	87.4528	169.499	315.909	545.026
		78.7	79.1483	164.183	321.024	574.109	940.429												78.8	44.2756	87.5603	169.7	316.256	545.522
		78.8	79.2263	164.338	321.301	574.52	940.879												78.9	44.3308	87.6677	169.901	316.602	546.017
		78.9	79.3042	164.493	321.578	574.932	941.328												79	44.386	87.7751	170.102	316.949	546.511
		79	79.382	164.648	321.856	575.343	941.776												79.1	44.4412	87.8825	170.303	317.295	547.006
		79.1	79.4598	164.803	322.132	575.753	942.223												79.2	44.4964	87.9898	170.504	317.641	547.499
		79.2	79.5376	164.957	322.409	576.163	942.668												79.3	44.5516	88.0972	170.705	317.987	547.993
		79.3	79.6153	165.112	322.685	576.572	943.113												79.4	44.6068	88.2046	170.906	318.333	548.486
		79.4	79.693	165.266	322.961	576.981	943.557												79.5	44.662	88.3119	171.106	318.679	548.978
		79.5	79.7706	165.42	323.237	577.389	944												79.6	44.7172	88.4193	171.307	319.024	549.47
		79.6	79.8482	165.574	323.512	577.797	944.442												79.7	44.7724	88.5266	171.508	319.37	549.962
		79.7	79.9257	165.728	323.788	578.203	944.883												79.8	44.8276	88.6339	171.709	319.715	550.453
		79.8	80.0032	165.882	324.063	578.61	945.322												79.9	44.8828	88.7412	171.909	320.06	550.943
		79.9	80.0806	166.036	324.338	579.016	945.761												80	44.938	88.8485	172.11	320.405	551.434
		80	80.1579	166.19	324.612	579.421	946.199												80.1	44.9932	88.9558	172.31	320.75	551.923
		80.1	80.2353	166.343	324.886	579.826	946.636												80.2	45.0483	89.0631	172.511	321.095	552.413
		80.2	80.3126	166.497	325.16	580.23	947.072												80.3	45.1035	89.1704	172.712	321.44	552.902
		80.3	80.3898	166.65	325.434	580.634	947.507												80.4	45.1587	89.2777	172.912	321.784	553.39
		80.4	80.467	166.803	325.707	581.037	947.941												80.5	45.2139	89.3849	173.113	322.128	553.878
		80.5	80.5441	166.957	325.981	581.44	948.374												80.6	45.2691	89.4922	173.313	322.473	554.366
		80.6	80.6212	167.109	326.254	581.842	948.807												80.7	45.3242	89.5994	173.513	322.817	554.853
		80.7	80.6982	167.262	326.526	582.243	949.238												80.8	45.3794	89.7066	173.714	323.161	555.34
		80.8	80.7752	167.415	326.799	582.644	949.668												80.9	45.4345	89.8138	173.914	323.505	555.826
		80.9	80.8521	167.568	327.071	583.045	950.097												81	45.4897	89.921	174.114	323.848	556.312
		81	80.929	167.72	327.343	583.445	950.525												81.1	45.5448	90.0282	174.314	324.192	556.797
		81.1	81.0059	167.873	327.615	583.844	950.953												81.2	45.6	90.1354	174.514	324.535	557.282
		81.2	81.0827	168.025	327.886	584.243	951.379												81.3	45.6552	90.2426	174.715	324.879	557.767
		81.3	81.1594	168.177	328.157	584.641	951.805												81.4	45.7103	90.3498	174.915	325.222	558.251
		81.4	81.2361	168.329	328.428	585.039	952.229												81.5	45.7655	90.4569	175.115	325.565	558.735
		81.5	81.3128	168.482	328.699	585.436	952.653												81.6	45.8206	90.564	175.315	325.908	559.218
		81.6	81.3894	168.633	328.969	585.833	953.076												81.7	45.8757	90.6712	175.515	326.251	559.701
		81.7	81.4659	168.785	329.24	586.229	953.497												81.8	45.9309	90.7783	175.715	326.593	560.183
		81.8	81.5424	168.937	329.51	586.624	953.918												81.9	45.986	90.8855	175.915	326.936	560.665
		81.9	81.6189	169.089	329.779	587.019	954.338												82	46.0412	90.9926	176.115	327.278	561.146
		82	81.6953	169.24	330.049	587.414	954.757												82.1	46.0963	91.0996	176.315	327.62	561.627
		82.1	81.7717	169.391	330.318	587.808	955.174												82.2	46.1514	91.2067	176.514	327.962	562.108
		82.2	81.848	169.543	330.587	588.201	955.592												82.3	46.2065	91.3138	176.714	328.304	562.588
		82.3	81.9243	169.694	330.855	588.594	956.008												82.4	46.2617	91.4209	176.914	328.646	563.068
		82.4	82.0005	169.845	331.124	588.987	956.423												82.5	46.3168	91.528	177.114	328.988	563.547
		82.5	82.0767	169.996	331.392	589.379	956.837												82.6	46.3719	91.635	177.313	329.329	564.026
		82.6	82.1528	170.146	331.66	589.77	957.25												82.7	46.427	91.742	177.513	329.671	564.504
		82.7	82.2289	170.297	331.928	590.161	957.663												82.8	46.4821	91.8491	177.713	330.012	564.982
		82.8	82.3049	170.448	332.195	590.551	958.074												82.9	46.5372	91.9561	177.912	330.353	565.46
		82.9	82.3809	170.598	332.462	590.941	958.485												83	46.5924	92.0631	178.112	330.694	565.937
		83	82.4568	170.749	332.729	591.33	958.894												83.1	46.6474	92.1701	178.311	331.035	566.414
		83.1	82.5327	170.899	332.996	591.718	959.303												83.2	46.7025	92.2771	178.511	331.376	566.89
		83.2	82.6085	171.049	333.262	592.106	959.711												83.3	46.7576	92.3841	178.71	331.717	567.366
		83.3	82.6843	171.199	333.528	592.494	960.118												83.4	46.8128	92.4911	178.909	332.057	567.841
		83.4	82.7601	171.349	333.794	592.881	960.524												83.5	46.8678	92.598	179.109	332.397	568.316
		83.5	82.8358	171.499	334.06	593.268	960.929												83.6	46.9229	92.705	179.308	332.738	568.791
		83.6	82.9114	171.648	334.325	593.654	961.333												83.7	46.978	92.8119	179.507	333.078	569.265
		83.7	82.987	171.798	334.591	594.039	961.737												83.8	47.0331	92.9189	179.707	333.418	569.739
		83.8	83.0626	171.947	334.856	594.424	962.139												83.9	47.0882	93.0258	179.906	333.758	570.212
		83.9	83.1381	172.097	335.12	594.809	962.541												84	47.1433	93.1327	180.105	334.097	570.685
		84	83.2135	172.246	335.385	595.192	962.941												84.1	47.1983	93.2396	180.304	334.437	571.157
		84.1	83.2889	172.395	335.649	595.576	963.341												84.2	47.2534	93.3465	180.503	334.776	571.629
		84.2	83.3643	172.544	335.913	595.959	963.74												84.3	47.3085	93.4534	180.702	335.115	572.101
		84.3	83.4396	172.693	336.176	596.341	964.138												84.4	47.3636	93.5603	180.901	335.455	572.572
		84.4	83.5149	172.842	336.44	596.723	964.535												84.5	47.4186	93.6671	181.1	335.794	573.042
		84.5	83.5901	172.991	336.703	597.104	964.931												84.6	47.4737	93.774	181.299	336.133	573.513
		84.6	83.6653	173.14	336.966	597.485	965.326												84.7	47.5288	93.8808	181.498	336.471	573.982
		84.7	83.7404	173.288	337.229	597.865	965.721												84.8	47.5838	93.9877	181.697	336.81	574.452
		84.8	83.8155	173.436	337.491	598.245	966.114												84.9	47.6389	94.0945	181.896	337.149	574.921
		84.9	83.8905	173.585	337.754	598.625	966.507												85	47.6939	94.2013	182.095	337.487	575.389
		85	83.9655	173.733	338.016	599.003	966.899												85.1	47.749	94.3081	182.293	337.825	575.857
		85.1	84.0405	173.881	338.277	599.381	967.29												85.2	47.804	94.4149	182.492	338.163	576.325
		85.2	84.1154	174.029	338.539	599.759	967.68												85.3	47.8591	94.5217	182.691	338.501	576.792
		85.3	84.1902	174.177	338.8	600.136	968.069												85.4	47.9141	94.6285	182.889	338.839	577.259
		85.4	84.265	174.325	339.061	600.513	968.457												85.5	47.9692	94.7353	183.088	339.177	577.726
		85.5	84.3398	174.472	339.322	600.889	968.845												85.6	48.0242	94.842	183.287	339.514	578.191
		85.6	84.4145	174.62	339.582	601.265	969.231												85.7	48.0792	94.9488	183.485	339.851	578.657
		85.7	84.4892	174.767	339.843	601.64	969.617												85.8	48.1343	95.0555	183.684	340.189	579.122
		85.8	84.5637	174.915	340.103	602.015	970.002												85.9	48.1893	95.1623	183.882	340.526	579.587
		85.9	84.6383	175.062	340.363	602.389	970.386												86	48.2443	95.269	184.081	340.863	580.051
		86	84.7129	175.209	340.622	602.763	970.769												86.1	48.2993	95.3757	184.279	341.2	580.515
		86.1	84.7873	175.356	340.881	603.136	971.152												86.2	48.3544	95.4824	184.477	341.537	580.978
		86.2	84.8618	175.503	341.14	603.508	971.533												86.3	48.4094	95.5891	184.676	341.873	581.441
		86.3	84.9361	175.65	341.399	603.88	971.914												86.4	48.4644	95.6958	184.874	342.21	581.904
		86.4	85.0105	175.796	341.658	604.252	972.293												86.5	48.5194	95.8024	185.072	342.546	582.366
		86.5	85.0847	175.943	341.916	604.623	972.672												86.6	48.5744	95.9091	185.27	342.882	582.828
		86.6	85.159	176.089	342.174	604.994	973.051												86.7	48.6294	96.0157	185.469	343.218	583.289
		86.7	85.2332	176.236	342.432	605.364	973.428												86.8	48.6844	96.1224	185.667	343.554	583.75
		86.8	85.3073	176.382	342.69	605.733	973.804												86.9	48.7395	96.229	185.865	343.89	584.21
		86.9	85.3814	176.528	342.947	606.102	974.18												87	48.7945	96.3357	186.063	344.226	584.67
		87	85.4555	176.674	343.204	606.471	974.554												87.1	48.8494	96.4423	186.261	344.561	585.13
		87.1	85.5295	176.82	343.461	606.839	974.928												87.2	48.9044	96.5489	186.459	344.897	585.589
		87.2	85.6035	176.966	343.718	607.207	975.301												87.3	48.9594	96.6555	186.657	345.232	586.048
		87.3	85.6774	177.112	343.974	607.574	975.673												87.4	49.0144	96.7621	186.855	345.567	586.506
		87.4	85.7512	177.257	344.23	607.94	976.045												87.5	49.0694	96.8686	187.053	345.902	586.964
		87.5	85.8251	177.403	344.486	608.307	976.415												87.6	49.1244	96.9752	187.251	346.237	587.421
		87.6	85.8989	177.548	344.742	608.672	976.785												87.7	49.1794	97.0817	187.448	346.572	587.879
		87.7	85.9726	177.694	344.998	609.037	977.154												87.8	49.2344	97.1883	187.646	346.907	588.335
		87.8	86.0463	177.839	345.253	609.402	977.522												87.9	49.2894	97.2948	187.844	347.241	588.791
		87.9	86.1199	177.984	345.508	609.766	977.889												88	49.3443	97.4014	188.042	347.576	589.247
		88	86.1935	178.129	345.762	610.13	978.256												88.1	49.3993	97.5079	188.239	347.91	589.702
		88.1	86.267	178.274	346.017	610.493	978.622												88.2	49.4543	97.6144	188.437	348.244	590.158
		88.2	86.3406	178.419	346.271	610.855	978.986												88.3	49.5092	97.7209	188.635	348.578	590.612
		88.3	86.414	178.563	346.525	611.217	979.35												88.4	49.5642	97.8274	188.832	348.912	591.066
		88.4	86.4874	178.708	346.779	611.579	979.714												88.5	49.6192	97.9339	189.03	349.245	591.52
		88.5	86.5608	178.852	347.033	611.94	980.076												88.6	49.6741	98.0403	189.227	349.579	591.973
		88.6	86.6341	178.997	347.286	612.301	980.438												88.7	49.7291	98.1468	189.425	349.912	592.426
		88.7	86.7074	179.141	347.539	612.661	980.798												88.8	49.784	98.2532	189.622	350.246	592.879
		88.8	86.7806	179.285	347.792	613.02	981.158												88.9	49.839	98.3597	189.819	350.579	593.331
		88.9	86.8538	179.429	348.044	613.38	981.518												89	49.8939	98.4661	190.017	350.912	593.782
		89	86.9269	179.573	348.297	613.739	981.876												89.1	49.9489	98.5725	190.214	351.245	594.233
		89.1	87	179.717	348.549	614.097	982.234												89.2	50.0038	98.6789	190.411	351.578	594.684
		89.2	87.073	179.861	348.801	614.454	982.59												89.3	50.0588	98.7853	190.609	351.91	595.135
		89.3	87.146	180.004	349.053	614.812	982.946												89.4	50.1137	98.8918	190.806	352.243	595.585
		89.4	87.219	180.148	349.304	615.168	983.302												89.5	50.1686	98.9981	191.003	352.575	596.034
		89.5	87.2919	180.291	349.555	615.525	983.656												89.6	50.2236	99.1045	191.2	352.907	596.483
		89.6	87.3647	180.435	349.806	615.88	984.01												89.7	50.2785	99.2108	191.397	353.24	596.932
		89.7	87.4376	180.578	350.057	616.236	984.362												89.8	50.3334	99.3172	191.594	353.572	597.38
		89.8	87.5103	180.721	350.307	616.591	984.714												89.9	50.3884	99.4236	191.791	353.903	597.828
		89.9	87.583	180.864	350.558	616.945	985.066												90	50.4433	99.5299	191.988	354.235	598.275
		90	87.6557	181.007	350.808	617.299	985.416												90.1	50.4982	99.6362	192.185	354.567	598.722
		90.1	87.7284	181.15	351.057	617.652	985.766												90.2	50.5531	99.7425	192.382	354.898	599.169
		90.2	87.8009	181.292	351.307	618.005	986.115												90.3	50.608	99.8488	192.579	355.229	599.615
		90.3	87.8735	181.435	351.556	618.357	986.463												90.4	50.663	99.9551	192.776	355.561	600.061
		90.4	87.946	181.577	351.805	618.709	986.81												90.5	50.7179	100.061	192.973	355.892	600.507
		90.5	88.0184	181.72	352.054	619.061	987.157												90.6	50.7728	100.168	193.169	356.223	600.951
		90.6	88.0908	181.862	352.303	619.412	987.503												90.7	50.8277	100.274	193.366	356.553	601.396
		90.7	88.1632	182.004	352.551	619.762	987.848												90.8	50.8826	100.38	193.563	356.884	601.84
		90.8	88.2355	182.146	352.799	620.112	988.192												90.9	50.9375	100.487	193.76	357.215	602.284
		90.9	88.3077	182.288	353.047	620.462	988.535												91	50.9924	100.593	193.956	357.545	602.727
		91	88.38	182.43	353.295	620.811	988.878												91.1	51.0472	100.699	194.153	357.875	603.17
		91.1	88.4522	182.572	353.543	621.159	989.22												91.2	51.1022	100.805	194.349	358.205	603.613
		91.2	88.5243	182.714	353.79	621.508	989.561												91.3	51.157	100.911	194.546	358.535	604.055
		91.3	88.5964	182.855	354.037	621.855	989.902												91.4	51.2119	101.018	194.742	358.865	604.496
		91.4	88.6684	182.997	354.284	622.202	990.241												91.5	51.2668	101.124	194.939	359.195	604.938
		91.5	88.7404	183.138	354.53	622.549	990.58												91.6	51.3217	101.23	195.135	359.525	605.379
		91.6	88.8124	183.279	354.776	622.895	990.918												91.7	51.3766	101.336	195.332	359.854	605.819
		91.7	88.8843	183.42	355.022	623.241	991.256												91.8	51.4314	101.442	195.528	360.183	606.259
		91.8	88.9561	183.561	355.268	623.586	991.592												91.9	51.4863	101.548	195.724	360.513	606.699
		91.9	89.0279	183.702	355.514	623.931	991.928												92	51.5412	101.655	195.92	360.842	607.138
		92	89.0997	183.843	355.759	624.275	992.264												92.1	51.596	101.761	196.117	361.171	607.577
		92.1	89.1714	183.984	356.005	624.619	992.598												92.2	51.6509	101.867	196.313	361.5	608.015
		92.2	89.2431	184.125	356.249	624.963	992.932												92.3	51.7058	101.973	196.509	361.828	608.453
		92.3	89.3148	184.265	356.494	625.306	993.265												92.4	51.7606	102.079	196.705	362.157	608.891
		92.4	89.3863	184.405	356.739	625.648	993.597												92.5	51.8155	102.185	196.901	362.485	609.328
		92.5	89.4579	184.546	356.983	625.99	993.928												92.6	51.8703	102.291	197.097	362.813	609.764
		92.6	89.5294	184.686	357.227	626.332	994.259												92.7	51.9252	102.397	197.293	363.142	610.201
		92.7	89.6009	184.826	357.471	626.673	994.589												92.8	51.98	102.503	197.489	363.47	610.637
		92.8	89.6723	184.966	357.714	627.013	994.918												92.9	52.0349	102.609	197.685	363.798	611.072
		92.9	89.7436	185.106	357.957	627.353	995.247												93	52.0897	102.716	197.881	364.125	611.508
		93	89.8149	185.246	358.201	627.693	995.574												93.1	52.1446	102.822	198.077	364.453	611.942
		93.1	89.8862	185.386	358.444	628.032	995.902												93.2	52.1994	102.927	198.273	364.78	612.376
		93.2	89.9575	185.525	358.686	628.371	996.228												93.3	52.2542	103.034	198.469	365.108	612.81
		93.3	90.0286	185.665	358.929	628.709	996.553												93.4	52.3091	103.139	198.664	365.435	613.244
		93.4	90.0998	185.804	359.171	629.047	996.878												93.5	52.3639	103.246	198.86	365.762	613.677
		93.5	90.1709	185.943	359.413	629.385	997.202												93.6	52.4187	103.352	199.056	366.089	614.11
		93.6	90.242	186.083	359.654	629.721	997.526												93.7	52.4736	103.457	199.251	366.416	614.542
		93.7	90.313	186.222	359.896	630.058	997.848												93.8	52.5284	103.563	199.447	366.743	614.974
		93.8	90.3839	186.361	360.137	630.394	998.17												93.9	52.5832	103.669	199.643	367.069	615.405
		93.9	90.4548	186.5	360.378	630.729	998.492												94	52.638	103.775	199.838	367.396	615.837
		94	90.5257	186.638	360.619	631.064	998.812												94.1	52.6928	103.881	200.034	367.722	616.267
		94.1	90.5966	186.777	360.86	631.399	999.132												94.2	52.7477	103.987	200.229	368.048	616.697
		94.2	90.6674	186.916	361.1	631.733	999.451												94.3	52.8025	104.093	200.424	368.374	617.127
		94.3	90.7381	187.054	361.34	632.067	999.769												94.4	52.8573	104.199	200.62	368.7	617.557
		94.4	90.8088	187.193	361.58	632.4	1000.09												94.5	52.9121	104.305	200.815	369.026	617.986
		94.5	90.8795	187.331	361.82	632.733	1000.4												94.6	52.9669	104.411	201.011	369.352	618.414
		94.6	90.9501	187.469	362.06	633.065	1000.72												94.7	53.0217	104.517	201.206	369.677	618.843
		94.7	91.0206	187.607	362.299	633.397	1001.04												94.8	53.0765	104.623	201.401	370.003	619.27
		94.8	91.0911	187.745	362.538	633.729	1001.35												94.9	53.1313	104.728	201.596	370.328	619.698
		94.9	91.1616	187.883	362.777	634.06	1001.66												95	53.1861	104.834	201.792	370.653	620.125
		95	91.2321	188.021	363.015	634.39	1001.98												95.1	53.2408	104.94	201.987	370.978	620.552
		95.1	91.3024	188.159	363.254	634.72	1002.29												95.2	53.2956	105.046	202.182	371.303	620.978
		95.2	91.3728	188.296	363.492	635.05	1002.6												95.3	53.3504	105.152	202.377	371.628	621.404
		95.3	91.4431	188.434	363.73	635.379	1002.91												95.4	53.4052	105.258	202.572	371.952	621.829
		95.4	91.5134	188.571	363.967	635.708	1003.23												95.5	53.46	105.363	202.767	372.277	622.254
		95.5	91.5836	188.708	364.205	636.036	1003.53												95.6	53.5147	105.469	202.962	372.601	622.679
		95.6	91.6537	188.845	364.442	636.364	1003.84												95.7	53.5695	105.575	203.157	372.925	623.103
		95.7	91.7239	188.983	364.679	636.692	1004.15												95.8	53.6243	105.681	203.352	373.25	623.527
		95.8	91.7939	189.12	364.916	637.019	1004.46												95.9	53.6791	105.787	203.546	373.574	623.95
		95.9	91.864	189.256	365.153	637.345	1004.77												96	53.7338	105.892	203.741	373.897	624.373
		96	91.934	189.393	365.389	637.671	1005.07												96.1	53.7886	105.998	203.936	374.221	624.796
		96.1	92.0039	189.53	365.625	637.997	1005.38												96.2	53.8433	106.104	204.131	374.545	625.218
		96.2	92.0738	189.667	365.861	638.322	1005.68												96.3	53.8981	106.21	204.326	374.868	625.64
		96.3	92.1437	189.803	366.097	638.647	1005.99												96.4	53.9529	106.315	204.52	375.192	626.062
		96.4	92.2135	189.94	366.332	638.971	1006.29												96.5	54.0076	106.421	204.715	375.515	626.483
		96.5	92.2833	190.076	366.568	639.295	1006.6												96.6	54.0624	106.527	204.909	375.838	626.903
		96.6	92.353	190.212	366.803	639.618	1006.9												96.7	54.1171	106.632	205.104	376.161	627.323
		96.7	92.4227	190.348	367.038	639.941	1007.2												96.8	54.1718	106.738	205.298	376.483	627.743
		96.8	92.4923	190.484	367.272	640.264	1007.5												96.9	54.2266	106.844	205.493	376.806	628.163
		96.9	92.5619	190.62	367.507	640.586	1007.8												97	54.2813	106.949	205.687	377.129	628.582
		97	92.6315	190.756	367.741	640.907	1008.1												97.1	54.3361	107.055	205.882	377.451	629
		97.1	92.701	190.892	367.975	641.229	1008.4												97.2	54.3908	107.161	206.076	377.773	629.419
		97.2	92.7705	191.027	368.208	641.549	1008.7												97.3	54.4455	107.266	206.271	378.096	629.837
		97.3	92.8399	191.163	368.442	641.87	1009												97.4	54.5003	107.372	206.465	378.418	630.254
		97.4	92.9093	191.298	368.675	642.19	1009.29												97.5	54.555	107.478	206.659	378.74	630.671
		97.5	92.9786	191.433	368.908	642.509	1009.59												97.6	54.6097	107.583	206.853	379.061	631.088
		97.6	93.0479	191.569	369.141	642.828	1009.89												97.7	54.6644	107.689	207.048	379.383	631.504
		97.7	93.1172	191.704	369.374	643.147	1010.18												97.8	54.7191	107.794	207.242	379.704	631.92
		97.8	93.1864	191.839	369.606	643.465	1010.48												97.9	54.7739	107.9	207.436	380.026	632.336
		97.9	93.2556	191.974	369.838	643.783	1010.77												98	54.8286	108.005	207.63	380.347	632.751
		98	93.3247	192.108	370.07	644.1	1011.06												98.1	54.8833	108.111	207.824	380.668	633.165
		98.1	93.3938	192.243	370.302	644.417	1011.36												98.2	54.938	108.216	208.018	380.989	633.58
		98.2	93.4628	192.378	370.534	644.733	1011.65												98.3	54.9927	108.322	208.212	381.31	633.994
		98.3	93.5318	192.512	370.765	645.049	1011.94												98.4	55.0474	108.427	208.406	381.631	634.407
		98.4	93.6007	192.647	370.996	645.365	1012.23												98.5	55.1021	108.533	208.6	381.951	634.82
		98.5	93.6696	192.781	371.227	645.68	1012.52												98.6	55.1568	108.638	208.794	382.272	635.233
		98.6	93.7385	192.915	371.458	645.995	1012.81												98.7	55.2115	108.744	208.988	382.592	635.645
		98.7	93.8073	193.049	371.688	646.309	1013.1												98.8	55.2662	108.85	209.181	382.912	636.057
		98.8	93.8761	193.183	371.919	646.623	1013.38												98.9	55.3209	108.955	209.375	383.232	636.469
		98.9	93.9448	193.317	372.149	646.936	1013.67												99	55.3755	109.061	209.569	383.552	636.88
		99	94.0135	193.451	372.378	647.249	1013.96												99.1	55.4302	109.166	209.763	383.872	637.291
		99.1	94.0822	193.585	372.608	647.562	1014.24												99.2	55.4849	109.271	209.956	384.192	637.701
		99.2	94.1508	193.719	372.837	647.874	1014.53												99.3	55.5396	109.377	210.15	384.511	638.111
		99.3	94.2193	193.852	373.067	648.186	1014.81												99.4	55.5943	109.482	210.344	384.831	638.521
		99.4	94.2879	193.986	373.296	648.497	1015.1												99.5	55.6489	109.588	210.537	385.15	638.93
		99.5	94.3563	194.119	373.524	648.808	1015.38												99.6	55.7036	109.693	210.731	385.469	639.339
		99.6	94.4248	194.252	373.753	649.118	1015.66												99.7	55.7583	109.798	210.924	385.788	639.747
		99.7	94.4932	194.385	373.981	649.428	1015.95												99.8	55.8129	109.904	211.118	386.107	640.155
		99.8	94.5615	194.518	374.209	649.738	1016.23												99.9	55.8676	110.009	211.311	386.426	640.563
		99.9	94.6298	194.651	374.437	650.047	1016.51												100	55.9223	110.115	211.504	386.744	640.971
		100	94.6981	194.784	374.665	650.356	1016.79												100.1	55.9769	110.22	211.698	387.063	641.377
		100.1	94.7663	194.917	374.892	650.664	1017.07												100.2	56.0316	110.325	211.891	387.381	641.784
		100.2	94.8345	195.05	375.12	650.972	1017.35												100.3	56.0862	110.431	212.084	387.7	642.19
		100.3	94.9026	195.182	375.347	651.279	1017.63												100.4	56.1409	110.536	212.278	388.018	642.596
		100.4	94.9707	195.315	375.574	651.587	1017.9												100.5	56.1955	110.641	212.471	388.336	643.001
		100.5	95.0387	195.447	375.8	651.893	1018.18												100.6	56.2501	110.747	212.664	388.654	643.406
		100.6	95.1067	195.579	376.027	652.199	1018.46												100.7	56.3048	110.852	212.857	388.971	643.811
		100.7	95.1747	195.712	376.253	652.505	1018.73												100.8	56.3594	110.957	213.05	389.289	644.215
		100.8	95.2426	195.844	376.479	652.811	1019.01												100.9	56.4141	111.062	213.243	389.606	644.619
		100.9	95.3105	195.976	376.704	653.116	1019.28												101	56.4687	111.168	213.436	389.924	645.022
		101	95.3783	196.107	376.93	653.42	1019.56												101.1	56.5233	111.273	213.629	390.241	645.425
		101.1	95.4461	196.239	377.156	653.724	1019.83												101.2	56.578	111.378	213.822	390.558	645.828
		101.2	95.5139	196.371	377.381	654.028	1020.1												101.3	56.6326	111.484	214.015	390.875	646.23
		101.3	95.5816	196.503	377.606	654.331	1020.38												101.4	56.6872	111.589	214.208	391.192	646.632
		101.4	95.6492	196.634	377.83	654.634	1020.65												101.5	56.7418	111.694	214.401	391.509	647.033
		101.5	95.7168	196.766	378.055	654.937	1020.92												101.6	56.7965	111.799	214.594	391.825	647.434
		101.6	95.7844	196.897	378.279	655.239	1021.19												101.7	56.8511	111.904	214.786	392.142	647.835
		101.7	95.852	197.028	378.503	655.541	1021.46												101.8	56.9057	112.01	214.979	392.458	648.236
		101.8	95.9194	197.159	378.727	655.842	1021.73												101.9	56.9603	112.115	215.172	392.774	648.635
		101.9	95.9869	197.29	378.951	656.143	1022												102	57.0149	112.22	215.364	393.09	649.035
		102	96.0543	197.421	379.174	656.443	1022.26												102.1	57.0695	112.325	215.557	393.406	649.434
		102.1	96.1217	197.552	379.397	656.743	1022.53												102.2	57.1241	112.43	215.75	393.722	649.833
		102.2	96.189	197.683	379.62	657.043	1022.8												102.3	57.1787	112.535	215.942	394.038	650.231
		102.3	96.2563	197.814	379.843	657.342	1023.07												102.4	57.2333	112.641	216.135	394.353	650.63
		102.4	96.3235	197.944	380.066	657.641	1023.33												102.5	57.2879	112.746	216.327	394.668	651.027
		102.5	96.3907	198.075	380.288	657.939	1023.6												102.6	57.3425	112.851	216.519	394.984	651.424
		102.6	96.4579	198.205	380.51	658.237	1023.86												102.7	57.3971	112.956	216.712	395.299	651.821
		102.7	96.525	198.335	380.733	658.535	1024.12												102.8	57.4517	113.061	216.904	395.614	652.218
		102.8	96.5921	198.465	380.954	658.832	1024.39												102.9	57.5063	113.166	217.097	395.929	652.614
		102.9	96.6591	198.595	381.176	659.129	1024.65												103	57.5608	113.271	217.289	396.244	653.01
		103	96.7261	198.726	381.397	659.425	1024.91												103.1	57.6154	113.376	217.481	396.558	653.405
		103.1	96.793	198.855	381.618	659.721	1025.17												103.2	57.67	113.481	217.673	396.873	653.8
		103.2	96.86	198.985	381.839	660.017	1025.43												103.3	57.7246	113.586	217.866	397.187	654.195
		103.3	96.9268	199.115	382.06	660.312	1025.69												103.4	57.7791	113.691	218.058	397.501	654.589
		103.4	96.9936	199.244	382.281	660.606	1025.95												103.5	57.8337	113.796	218.25	397.816	654.983
		103.5	97.0604	199.374	382.501	660.901	1026.21												103.6	57.8882	113.901	218.442	398.13	655.376
		103.6	97.1272	199.503	382.721	661.195	1026.47												103.7	57.9428	114.007	218.634	398.443	655.769
		103.7	97.1939	199.633	382.941	661.488	1026.73												103.8	57.9974	114.112	218.826	398.757	656.162
		103.8	97.2605	199.762	383.161	661.781	1026.99												103.9	58.0519	114.216	219.018	399.071	656.554
		103.9	97.3271	199.891	383.38	662.074	1027.24												104	58.1065	114.322	219.21	399.384	656.946
		104	97.3937	200.02	383.6	662.366	1027.5												104.1	58.161	114.426	219.402	399.698	657.338
		104.1	97.4602	200.149	383.819	662.658	1027.76												104.2	58.2156	114.531	219.594	400.011	657.729
		104.2	97.5267	200.278	384.038	662.95	1028.01												104.3	58.2701	114.636	219.786	400.324	658.12
		104.3	97.5931	200.407	384.256	663.241	1028.27												104.4	58.3247	114.741	219.977	400.637	658.51
		104.4	97.6595	200.536	384.475	663.532	1028.52												104.5	58.3792	114.846	220.169	400.95	658.9
		104.5	97.7259	200.664	384.693	663.822	1028.77												104.6	58.4338	114.951	220.361	401.262	659.29
		104.6	97.7922	200.792	384.911	664.112	1029.03												104.7	58.4883	115.056	220.553	401.575	659.679
		104.7	97.8585	200.921	385.129	664.402	1029.28												104.8	58.5428	115.161	220.744	401.888	660.068
		104.8	97.9247	201.049	385.347	664.691	1029.53												104.9	58.5974	115.266	220.936	402.2	660.457
		104.9	97.9909	201.177	385.564	664.98	1029.78												105	58.6519	115.371	221.127	402.512	660.845
		105	98.0571	201.305	385.781	665.268	1030.03												105.1	58.7064	115.476	221.319	402.824	661.233
		105.1	98.1232	201.434	385.998	665.556	1030.28												105.2	58.7609	115.581	221.51	403.136	661.62
		105.2	98.1893	201.561	386.215	665.844	1030.53												105.3	58.8155	115.685	221.702	403.448	662.007
		105.3	98.2553	201.689	386.432	666.131	1030.78												105.4	58.87	115.79	221.893	403.76	662.394
		105.4	98.3213	201.817	386.649	666.418	1031.03												105.5	58.9245	115.895	222.085	404.071	662.78
		105.5	98.3872	201.945	386.865	666.704	1031.28												105.6	58.979	116	222.276	404.383	663.166
		105.6	98.4531	202.072	387.081	666.99	1031.53												105.7	59.0335	116.105	222.467	404.694	663.552
		105.7	98.519	202.2	387.297	667.276	1031.77												105.8	59.088	116.21	222.659	405.005	663.937
		105.8	98.5848	202.327	387.512	667.561	1032.02												105.9	59.1425	116.314	222.85	405.316	664.322
		105.9	98.6506	202.454	387.728	667.846	1032.26												106	59.197	116.419	223.041	405.627	664.706
		106	98.7164	202.582	387.943	668.13	1032.51												106.1	59.2515	116.524	223.232	405.938	665.09
		106.1	98.782	202.709	388.158	668.414	1032.75												106.2	59.306	116.629	223.423	406.249	665.474
		106.2	98.8477	202.836	388.373	668.698	1033												106.3	59.3605	116.734	223.615	406.559	665.857
		106.3	98.9133	202.963	388.587	668.981	1033.24												106.4	59.415	116.838	223.806	406.87	666.24
		106.4	98.9789	203.089	388.802	669.264	1033.48												106.5	59.4695	116.943	223.997	407.18	666.623
		106.5	99.0444	203.216	389.016	669.547	1033.72												106.6	59.524	117.048	224.188	407.49	667.005
		106.6	99.1099	203.343	389.23	669.829	1033.97												106.7	59.5785	117.152	224.379	407.8	667.387
		106.7	99.1754	203.469	389.444	670.111	1034.21												106.8	59.633	117.257	224.57	408.11	667.769
		106.8	99.2408	203.596	389.658	670.392	1034.45												106.9	59.6874	117.362	224.761	408.42	668.15
		106.9	99.3062	203.722	389.871	670.673	1034.69												107	59.7419	117.467	224.951	408.729	668.53
		107	99.3715	203.848	390.084	670.953	1034.93												107.1	59.7964	117.571	225.142	409.039	668.911
		107.1	99.4368	203.975	390.297	671.234	1035.17												107.2	59.8508	117.676	225.333	409.348	669.291
		107.2	99.502	204.101	390.51	671.514	1035.41												107.3	59.9053	117.781	225.524	409.658	669.67
		107.3	99.5672	204.226	390.723	671.793	1035.64												107.4	59.9598	117.885	225.714	409.967	670.05
		107.4	99.6324	204.352	390.935	672.072	1035.88												107.5	60.0142	117.99	225.905	410.276	670.429
		107.5	99.6975	204.478	391.147	672.351	1036.12												107.6	60.0687	118.094	226.096	410.584	670.807
		107.6	99.7626	204.604	391.359	672.629	1036.36												107.7	60.1232	118.199	226.286	410.893	671.185
		107.7	99.8277	204.73	391.571	672.907	1036.59												107.8	60.1776	118.304	226.477	411.202	671.563
		107.8	99.8926	204.855	391.783	673.184	1036.83												107.9	60.2321	118.408	226.668	411.51	671.941
		107.9	99.9576	204.981	391.994	673.462	1037.06												108	60.2865	118.513	226.858	411.819	672.318
		108	100.022	205.106	392.205	673.738	1037.3												108.1	60.341	118.618	227.048	412.127	672.694
		108.1	100.087	205.231	392.416	674.015	1037.53												108.2	60.3954	118.722	227.239	412.435	673.071
		108.2	100.152	205.356	392.627	674.291	1037.76												108.3	60.4498	118.827	227.429	412.743	673.447
		108.3	100.217	205.481	392.838	674.566	1037.99												108.4	60.5043	118.931	227.62	413.051	673.822
		108.4	100.282	205.606	393.048	674.842	1038.23												108.5	60.5587	119.036	227.81	413.359	674.197
		108.5	100.347	205.731	393.259	675.117	1038.46												108.6	60.6131	119.14	228	413.666	674.572
		108.6	100.411	205.856	393.469	675.391	1038.69												108.7	60.6676	119.245	228.191	413.974	674.947
		108.7	100.476	205.981	393.679	675.665	1038.92												108.8	60.722	119.349	228.381	414.281	675.321
		108.8	100.54	206.105	393.888	675.939	1039.15												108.9	60.7764	119.454	228.571	414.589	675.694
		108.9	100.605	206.23	394.098	676.212	1039.38												109	60.8309	119.558	228.761	414.896	676.068
		109	100.669	206.354	394.307	676.485	1039.61												109.1	60.8853	119.663	228.951	415.203	676.441
		109.1	100.734	206.479	394.516	676.758	1039.84												109.2	60.9397	119.767	229.141	415.509	676.814
		109.2	100.798	206.603	394.725	677.03	1040.07												109.3	60.9941	119.872	229.331	415.816	677.186
		109.3	100.863	206.727	394.933	677.302	1040.29												109.4	61.0485	119.976	229.521	416.123	677.558
		109.4	100.927	206.851	395.142	677.574	1040.52												109.5	61.1029	120.081	229.711	416.429	677.929
		109.5	100.992	206.975	395.35	677.845	1040.75												109.6	61.1574	120.185	229.901	416.736	678.301
		109.6	101.056	207.099	395.558	678.116	1040.97												109.7	61.2118	120.29	230.091	417.042	678.671
		109.7	101.12	207.223	395.766	678.386	1041.2												109.8	61.2662	120.394	230.281	417.348	679.042
		109.8	101.184	207.346	395.974	678.656	1041.42												109.9	61.3206	120.499	230.471	417.654	679.412
		109.9	101.248	207.47	396.182	678.926	1041.65												110	61.375	120.603	230.661	417.96	679.782
		110	101.312	207.594	396.389	679.195	1041.87												110.1	61.4293	120.707	230.851	418.265	680.151
		110.1	101.376	207.717	396.596	679.464	1042.1												110.2	61.4837	120.812	231.04	418.571	680.52
		110.2	101.441	207.84	396.803	679.733	1042.32												110.3	61.5381	120.916	231.23	418.877	680.889
		110.3	101.504	207.964	397.01	680.001	1042.54												110.4	61.5925	121.02	231.419	419.182	681.257
		110.4	101.569	208.087	397.216	680.269	1042.76												110.5	61.6469	121.125	231.609	419.487	681.625
		110.5	101.632	208.21	397.422	680.536	1042.99												110.6	61.7013	121.229	231.799	419.792	681.993
		110.6	101.696	208.333	397.629	680.803	1043.21												110.7	61.7557	121.334	231.988	420.097	682.36
		110.7	101.76	208.456	397.834	681.07	1043.43												110.8	61.81	121.438	232.178	420.402	682.727
		110.8	101.824	208.578	398.04	681.337	1043.65												110.9	61.8644	121.542	232.367	420.707	683.093
		110.9	101.888	208.701	398.246	681.602	1043.87												111	61.9188	121.647	232.557	421.011	683.46
		111	101.951	208.824	398.451	681.868	1044.09												111.1	61.9731	121.751	232.746	421.316	683.825
		111.1	102.015	208.946	398.656	682.134	1044.3												111.2	62.0275	121.855	232.935	421.62	684.191
		111.2	102.079	209.069	398.861	682.398	1044.52												111.3	62.0819	121.959	233.125	421.924	684.556
		111.3	102.142	209.191	399.066	682.663	1044.74												111.4	62.1362	122.064	233.314	422.228	684.92
		111.4	102.206	209.314	399.271	682.927	1044.96												111.5	62.1906	122.168	233.503	422.532	685.285
		111.5	102.269	209.436	399.475	683.191	1045.17												111.6	62.245	122.272	233.692	422.836	685.649
		111.6	102.333	209.558	399.679	683.455	1045.39												111.7	62.2993	122.376	233.882	423.14	686.012
		111.7	102.396	209.68	399.883	683.718	1045.61												111.8	62.3537	122.481	234.071	423.443	686.376
		111.8	102.46	209.802	400.087	683.98	1045.82												111.9	62.408	122.585	234.26	423.747	686.739
		111.9	102.523	209.924	400.291	684.243	1046.04												112	62.4624	122.689	234.449	424.05	687.101
		112	102.586	210.045	400.494	684.505	1046.25												112.1	62.5167	122.793	234.638	424.353	687.463
		112.1	102.65	210.167	400.698	684.766	1046.46												112.2	62.571	122.897	234.827	424.656	687.825
		112.2	102.713	210.288	400.901	685.028	1046.68												112.3	62.6254	123.002	235.016	424.959	688.187
		112.3	102.776	210.41	401.103	685.289	1046.89												112.4	62.6797	123.106	235.205	425.262	688.548
		112.4	102.839	210.531	401.306	685.549	1047.1												112.5	62.734	123.21	235.394	425.565	688.909
		112.5	102.902	210.653	401.509	685.81	1047.31												112.6	62.7884	123.314	235.583	425.867	689.269
		112.6	102.965	210.774	401.711	686.069	1047.53												112.7	62.8427	123.418	235.772	426.17	689.629
		112.7	103.028	210.895	401.913	686.329	1047.74												112.8	62.897	123.522	235.96	426.472	689.989
		112.8	103.091	211.016	402.115	686.588	1047.95												112.9	62.9513	123.627	236.149	426.774	690.348
		112.9	103.154	211.137	402.317	686.847	1048.16												113	63.0057	123.731	236.338	427.076	690.707
		113	103.217	211.258	402.518	687.106	1048.37												113.1	63.06	123.835	236.526	427.378	691.066
		113.1	103.28	211.379	402.72	687.364	1048.57												113.2	63.1143	123.939	236.715	427.68	691.424
		113.2	103.343	211.499	402.921	687.621	1048.78												113.3	63.1686	124.043	236.904	427.981	691.782
		113.3	103.406	211.62	403.122	687.879	1048.99												113.4	63.2229	124.147	237.092	428.283	692.14
		113.4	103.468	211.74	403.323	688.136	1049.2												113.5	63.2772	124.251	237.281	428.584	692.497
		113.5	103.531	211.861	403.523	688.393	1049.41												113.6	63.3315	124.355	237.469	428.886	692.854
		113.6	103.594	211.981	403.724	688.649	1049.61												113.7	63.3858	124.459	237.658	429.187	693.21
		113.7	103.656	212.101	403.924	688.905	1049.82												113.8	63.4401	124.563	237.846	429.488	693.567
		113.8	103.719	212.221	404.124	689.161	1050.02												113.9	63.4944	124.667	238.035	429.789	693.923
		113.9	103.782	212.341	404.324	689.416	1050.23												114	63.5487	124.771	238.223	430.09	694.278
		114	103.844	212.462	404.524	689.671	1050.43												114.1	63.603	124.875	238.411	430.39	694.633
		114.1	103.907	212.581	404.723	689.926	1050.64												114.2	63.6573	124.979	238.6	430.691	694.988
		114.2	103.969	212.701	404.922	690.18	1050.84												114.3	63.7116	125.083	238.788	430.991	695.342
		114.3	104.031	212.821	405.121	690.434	1051.05												114.4	63.7658	125.187	238.976	431.292	695.696
		114.4	104.094	212.94	405.32	690.687	1051.25												114.5	63.8201	125.291	239.165	431.592	696.05
		114.5	104.156	213.06	405.519	690.941	1051.45												114.6	63.8744	125.395	239.353	431.892	696.403
		114.6	104.219	213.18	405.718	691.193	1051.65												114.7	63.9287	125.499	239.541	432.192	696.756
		114.7	104.281	213.299	405.916	691.446	1051.86												114.8	63.9829	125.603	239.729	432.492	697.109
		114.8	104.343	213.418	406.114	691.698	1052.06												114.9	64.0372	125.707	239.917	432.791	697.462
		114.9	104.405	213.537	406.312	691.95	1052.26												115	64.0915	125.811	240.105	433.091	697.813
		115	104.467	213.656	406.51	692.202	1052.46												115.1	64.1457	125.915	240.293	433.39	698.165
		115.1	104.529	213.775	406.707	692.453	1052.66												115.2	64.2	126.019	240.481	433.69	698.516
		115.2	104.591	213.894	406.905	692.703	1052.86												115.3	64.2542	126.123	240.669	433.989	698.867
		115.3	104.653	214.013	407.102	692.954	1053.06												115.4	64.3085	126.227	240.857	434.288	699.218
		115.4	104.715	214.132	407.299	693.204	1053.25												115.5	64.3628	126.331	241.044	434.587	699.568
		115.5	104.777	214.251	407.496	693.454	1053.45												115.6	64.417	126.434	241.232	434.885	699.918
		115.6	104.839	214.369	407.693	693.703	1053.65												115.7	64.4712	126.538	241.42	435.184	700.268
		115.7	104.901	214.488	407.889	693.952	1053.85												115.8	64.5255	126.642	241.608	435.483	700.617
		115.8	104.963	214.606	408.086	694.201	1054.04												115.9	64.5798	126.746	241.795	435.781	700.966
		115.9	105.025	214.725	408.282	694.449	1054.24												116	64.634	126.85	241.983	436.079	701.314
		116	105.086	214.843	408.478	694.697	1054.43												116.1	64.6882	126.954	242.171	436.377	701.662
		116.1	105.148	214.961	408.673	694.945	1054.63												116.2	64.7425	127.058	242.358	436.675	702.01
		116.2	105.21	215.079	408.869	695.193	1054.83												116.3	64.7967	127.161	242.546	436.973	702.357
		116.3	105.271	215.197	409.064	695.44	1055.02												116.4	64.8509	127.265	242.733	437.271	702.705
		116.4	105.333	215.315	409.26	695.686	1055.21												116.5	64.9052	127.369	242.921	437.569	703.052
		116.5	105.394	215.433	409.455	695.933	1055.41												116.6	64.9594	127.473	243.108	437.866	703.398
		116.6	105.456	215.55	409.649	696.179	1055.6												116.7	65.0136	127.576	243.296	438.164	703.744
		116.7	105.517	215.668	409.844	696.425	1055.79												116.8	65.0678	127.68	243.483	438.461	704.09
		116.8	105.579	215.786	410.039	696.67	1055.99												116.9	65.122	127.784	243.67	438.758	704.435
		116.9	105.64	215.903	410.233	696.915	1056.18												117	65.1762	127.888	243.858	439.055	704.78
		117	105.702	216.02	410.427	697.16	1056.37												117.1	65.2304	127.991	244.045	439.352	705.125
		117.1	105.763	216.138	410.621	697.404	1056.56												117.2	65.2846	128.095	244.232	439.649	705.469
		117.2	105.824	216.255	410.815	697.648	1056.75												117.3	65.3389	128.199	244.419	439.946	705.813
		117.3	105.885	216.372	411.008	697.892	1056.94												117.4	65.3931	128.303	244.606	440.242	706.157
		117.4	105.947	216.489	411.202	698.135	1057.13												117.5	65.4473	128.406	244.794	440.539	706.5
		117.5	106.008	216.606	411.395	698.378	1057.32												117.6	65.5015	128.51	244.981	440.835	706.843
		117.6	106.069	216.723	411.588	698.621	1057.51												117.7	65.5556	128.613	245.168	441.131	707.186
		117.7	106.13	216.84	411.781	698.863	1057.7												117.8	65.6098	128.717	245.355	441.427	707.528
		117.8	106.191	216.956	411.973	699.105	1057.89												117.9	65.664	128.821	245.542	441.723	707.87
		117.9	106.252	217.073	412.166	699.347	1058.07												118	65.7182	128.924	245.729	442.019	708.212
		118	106.313	217.19	412.358	699.588	1058.26												118.1	65.7724	129.028	245.916	442.315	708.553
		118.1	106.374	217.306	412.55	699.829	1058.45												118.2	65.8266	129.132	246.102	442.61	708.894
		118.2	106.435	217.422	412.742	700.07	1058.63												118.3	65.8808	129.235	246.289	442.906	709.235
		118.3	106.496	217.538	412.934	700.31	1058.82												118.4	65.935	129.339	246.476	443.201	709.575
		118.4	106.557	217.655	413.126	700.55	1059.01												118.5	65.9891	129.442	246.663	443.496	709.915
		118.5	106.617	217.771	413.317	700.79	1059.19												118.6	66.0433	129.546	246.85	443.791	710.254
		118.6	106.678	217.887	413.508	701.03	1059.38												118.7	66.0975	129.65	247.036	444.086	710.594
		118.7	106.739	218.003	413.699	701.269	1059.56												118.8	66.1516	129.753	247.223	444.381	710.933
		118.8	106.799	218.119	413.89	701.507	1059.74												118.9	66.2058	129.857	247.41	444.675	711.271
		118.9	106.86	218.234	414.081	701.746	1059.93												119	66.26	129.96	247.596	444.97	711.609
		119	106.921	218.35	414.271	701.984	1060.11												119.1	66.3141	130.064	247.783	445.264	711.947
		119.1	106.981	218.466	414.462	702.222	1060.29												119.2	66.3683	130.167	247.969	445.559	712.285
		119.2	107.042	218.581	414.652	702.459	1060.47												119.3	66.4224	130.271	248.156	445.853	712.622
		119.3	107.102	218.697	414.842	702.696	1060.66												119.4	66.4766	130.374	248.342	446.147	712.959
		119.4	107.163	218.812	415.032	702.933	1060.84												119.5	66.5307	130.478	248.529	446.441	713.295
		119.5	107.223	218.927	415.221	703.169	1061.02												119.6	66.5849	130.581	248.715	446.735	713.631
		119.6	107.284	219.042	415.411	703.405	1061.2												119.7	66.639	130.685	248.901	447.029	713.967
		119.7	107.344	219.157	415.6	703.641	1061.38												119.8	66.6932	130.788	249.088	447.322	714.303
		119.8	107.404	219.272	415.789	703.877	1061.56												119.9	66.7473	130.892	249.274	447.615	714.638
		119.9	107.464	219.387	415.978	704.112	1061.74												120	66.7473	130.892	249.274	447.615	714.638
		120	107.525	219.502	416.167	704.347	1061.92												120.1	66.7468	130.891	249.272	447.612	714.632
		120.1	107.525	219.502	416.167	704.347	1061.92												120.2	66.7464	130.89	249.27	447.608	714.626
		120.2	107.468	219.387	415.946	703.97	1061.34												120.3	66.7459	130.889	249.268	447.605	714.62
		120.3	107.412	219.271	415.726	703.594	1060.77												120.4	66.7454	130.888	249.267	447.601	714.614
		120.4	107.355	219.156	415.506	703.217	1060.19												120.5	66.745	130.887	249.265	447.598	714.607
		120.5	107.299	219.041	415.286	702.841	1059.62												120.6	66.7445	130.886	249.263	447.594	714.601
		120.6	107.242	218.925	415.067	702.466	1059.05												120.7	66.744	130.885	249.261	447.591	714.595
		120.7	107.186	218.81	414.847	702.09	1058.47												120.8	66.7435	130.884	249.259	447.587	714.589
		120.8	107.129	218.695	414.628	701.715	1057.9												120.9	66.7431	130.883	249.257	447.584	714.583
		120.9	107.073	218.58	414.408	701.339	1057.33												121	66.7426	130.882	249.256	447.58	714.577
		121	107.017	218.465	414.189	700.964	1056.76												121.1	66.7421	130.882	249.254	447.577	714.571
		121.1	106.96	218.35	413.97	700.59	1056.19												121.2	66.7417	130.881	249.252	447.573	714.564
		121.2	106.904	218.235	413.751	700.215	1055.62												121.3	66.7412	130.88	249.25	447.57	714.558
		121.3	106.848	218.12	413.532	699.841	1055.04												121.4	66.7407	130.879	249.248	447.566	714.552
		121.4	106.792	218.005	413.313	699.466	1054.47												121.5	66.7403	130.878	249.246	447.563	714.546
		121.5	106.736	217.89	413.094	699.092	1053.9												121.6	66.7398	130.877	249.244	447.559	714.54
		121.6	106.679	217.776	412.876	698.718	1053.33												121.7	66.7393	130.876	249.243	447.556	714.534
		121.7	106.623	217.661	412.657	698.345	1052.76												121.8	66.7389	130.875	249.241	447.552	714.528
		121.8	106.567	217.547	412.439	697.972	1052.19												121.9	66.7384	130.874	249.239	447.549	714.521
		121.9	106.511	217.432	412.221	697.598	1051.62												122	66.7379	130.873	249.237	447.545	714.515
		122	106.455	217.318	412.003	697.226	1051.06												122.1	66.7375	130.872	249.235	447.542	714.509
		122.1	106.399	217.203	411.785	696.853	1050.49												122.2	66.737	130.871	249.233	447.538	714.503
		122.2	106.343	217.089	411.567	696.48	1049.92												122.3	66.7365	130.87	249.232	447.535	714.497
		122.3	106.287	216.975	411.349	696.108	1049.35												122.4	66.7361	130.869	249.23	447.531	714.491
		122.4	106.231	216.861	411.132	695.736	1048.78												122.5	66.7356	130.869	249.228	447.528	714.485
		122.5	106.175	216.746	410.914	695.364	1048.21												122.6	66.7351	130.868	249.226	447.524	714.479
		122.6	106.12	216.632	410.697	694.992	1047.65												122.7	66.7347	130.867	249.224	447.521	714.472
		122.7	106.064	216.518	410.479	694.621	1047.08												122.8	66.7342	130.866	249.222	447.517	714.466
		122.8	106.008	216.404	410.262	694.249	1046.52												122.9	66.7337	130.865	249.221	447.514	714.46
		122.9	105.952	216.291	410.045	693.878	1045.95												123	66.7333	130.864	249.219	447.51	714.454
		123	105.897	216.177	409.828	693.507	1045.38												123.1	66.7328	130.863	249.217	447.507	714.448
		123.1	105.841	216.063	409.612	693.137	1044.82												123.2	66.7323	130.862	249.215	447.503	714.442
		123.2	105.785	215.949	409.395	692.766	1044.25												123.3	66.7319	130.861	249.213	447.5	714.436
		123.3	105.73	215.836	409.178	692.396	1043.69												123.4	66.7314	130.86	249.211	447.496	714.429
		123.4	105.674	215.722	408.962	692.026	1043.12												123.5	66.7309	130.859	249.209	447.493	714.423
		123.5	105.618	215.608	408.745	691.656	1042.56												123.6	66.7305	130.858	249.208	447.489	714.417
		123.6	105.563	215.495	408.529	691.286	1042												123.7	66.73	130.857	249.206	447.486	714.411
		123.7	105.507	215.382	408.313	690.917	1041.43												123.8	66.7295	130.856	249.204	447.482	714.405
		123.8	105.452	215.268	408.097	690.548	1040.87												123.9	66.7291	130.856	249.202	447.479	714.399
		123.9	105.396	215.155	407.881	690.178	1040.31												124	66.7286	130.855	249.2	447.475	714.393
		124	105.341	215.042	407.666	689.809	1039.74												124.1	66.7281	130.854	249.198	447.472	714.386
		124.1	105.286	214.929	407.45	689.441	1039.18												124.2	66.7276	130.853	249.197	447.468	714.38
		124.2	105.23	214.815	407.234	689.072	1038.62												124.3	66.7272	130.852	249.195	447.465	714.374
		124.3	105.175	214.702	407.019	688.704	1038.06												124.4	66.7267	130.851	249.193	447.461	714.368
		124.4	105.12	214.589	406.804	688.336	1037.5												124.5	66.7262	130.85	249.191	447.458	714.362
		124.5	105.064	214.477	406.589	687.968	1036.94												124.6	66.7258	130.849	249.189	447.454	714.356
		124.6	105.009	214.364	406.373	687.601	1036.38												124.7	66.7253	130.848	249.188	447.45	714.35
		124.7	104.954	214.251	406.159	687.233	1035.82												124.8	66.7248	130.847	249.186	447.447	714.343
		124.8	104.899	214.138	405.944	686.866	1035.26												124.9	66.7244	130.846	249.184	447.443	714.337
		124.9	104.843	214.025	405.729	686.499	1034.7												125	66.7239	130.845	249.182	447.44	714.331
		125	104.788	213.913	405.514	686.132	1034.14												125.1	66.7234	130.844	249.18	447.437	714.325
		125.1	104.733	213.8	405.3	685.765	1033.58												125.2	66.723	130.843	249.178	447.433	714.319
		125.2	104.678	213.688	405.086	685.399	1033.02												125.3	66.7225	130.842	249.177	447.43	714.313
		125.3	104.623	213.575	404.871	685.033	1032.46												125.4	66.722	130.841	249.175	447.426	714.307
		125.4	104.568	213.463	404.657	684.667	1031.9												125.5	66.7216	130.84	249.173	447.423	714.3
		125.5	104.513	213.351	404.443	684.301	1031.35												125.6	66.7211	130.84	249.171	447.419	714.294
		125.6	104.458	213.238	404.229	683.935	1030.79												125.7	66.7206	130.839	249.169	447.416	714.288
		125.7	104.403	213.126	404.015	683.57	1030.23												125.8	66.7202	130.838	249.167	447.412	714.282
		125.8	104.348	213.014	403.802	683.205	1029.67												125.9	66.7197	130.837	249.166	447.408	714.276
[truncated: 8,443 more rows]
